# Supplementary material for: 4-(1-Naphth­yl)benzoic acid
Source: Acta Crystallogr Sect E Struct Rep Online. 2009 Nov 7;65(Pt 12):o3037. doi: 10.1107/S1600536809046339 (PMC2972074; doi:10.1107/S1600536809046339)
Supplement: Supplementary file 1 [file e-65-o3037-sup1.cif]

##############################################################################
###                                                                        ###
###        Electronic paper (Acta Crystallographica Section E)             ###
###                                                                        ###
##############################################################################
#                                                                            #
# This CIF contains the data in a paper accepted for publication in Acta     #
# Crystallographica Section E. It conforms to the requirements of Notes      #
# for Authors for Section E, and has been peer reviewed under the auspices   #
# of the IUCr Commission on Journals.                                        #
#                                                                            #
# Full details of the Crystallographic Information File format               #
# are given in the paper "The Crystallographic Information File (CIF):       #
# a New Standard Archive File for Crystallography" by S. R. Hall, F. H.      #
# Allen and I. D. Brown [Acta Cryst. (1991), A47, 655-685].                  #
#                                                                            #
# The current version of the core CIF dictionary is obtainable from          #
# ftp://ftp.iucr.org/pub/cif_core.dic. The current version number is 2.4.    #
#                                                                            #
# Software is freely available for graphical display of the structure(s) in  #
# this CIF.  For information consult the CIF home page http://www.iucr.org/  #
# cif/home.html                                                              #
#                                                                            #
# This file may be used for bona fide research purposes within the           #
# scientific community so long as proper attribution is given to the journal # 
# article from which it was obtained.                                        #
#                                                                            #
##############################################################################
                                             
data_global
_audit_creation_method     'from SHELXL-97 with Word-Perfect Macro PRPKAPPA'
_journal_data_validation_number     ?
_journal_date_recd_electronic     2009-11-02
_journal_date_accepted     2009-11-03
_journal_name_full     'Acta Crystallographica, Section E'
_journal_year     2009
_journal_volume     65
_journal_issue     12
_journal_page_first     o3037
_journal_page_last     o3037
_journal_paper_category     QO
_journal_coeditor_code     LH2945
_publ_contact_author_name     'Low, John Nicolson'
_publ_contact_author_address
;
Department of Chemistry, University of Aberdeen,
Meston Walk, Old Aberdeen, AB24 3UE, Scotland.
;
_publ_contact_author_email     'jnlow111@googlemail.com'
_publ_contact_author_fax     ?
_publ_contact_author_phone      441382542709
_publ_section_title
;
4-(1-Naphthyl)benzoic acid
;
loop_
    _publ_author_name
    _publ_author_footnote
    _publ_author_address
    'Lima, Carlos F. R. A. C.' .
;
Centro de Investiga\,c\~ao em Qu\'imica,
Departamento de Qu\'imica, Faculdade de Ci\^encias,
Universidade do Porto
Rua do Campo Alegre 687,
P-4169_007 Porto
Portugal
;
    'Gomes, Ligia R.' .
;
REQUIMTE,
Departamento de Qu\'imica, Faculdade de Ci\^encias,
Universidade do Porto
Rua do Campo Alegre 687,
P-4169_007 Porto
Portugal
;
    'Santos, Lu\'is M. N. B. F.' .
;
Centro de Investiga\,c\~ao em Qu\'imica,
Departamento de Qu\'imica, Faculdade de Ci\^encias,
Universidade do Porto
Rua do Campo Alegre 687,
P-4169_007 Porto
Portugal
;
    'Low, John Nicolson' .
;
Department of Chemistry, University of Aberdeen,
Meston Walk, Old Aberdeen AB24 3UE, Scotland
;
data_I
_audit_creation_method     SHELXL-97
_chemical_name_systematic
;
4-(1-Naphthyl)benzoic acid
;
_chemical_name_common     ?
_chemical_formula_moiety     'C17 H12 O2'
_chemical_formula_sum     'C17 H12 O2'
_chemical_formula_iupac     'C17 H12 O2'
_chemical_formula_weight     248.27
_chemical_melting_point     509
_symmetry_cell_setting     monoclinic
_symmetry_space_group_name_H-M     'P 21/c'
_symmetry_space_group_name_Hall     '-P 2ybc'
loop_
    _symmetry_equiv_pos_as_xyz
    'x, y, z'
    '-x, y+1/2, -z+1/2'
    '-x, -y, -z'
    'x, -y-1/2, z-1/2'
_cell_length_a     3.8972(6)
_cell_length_b     40.511(6)
_cell_length_c     7.6106(12)
_cell_angle_alpha     90.00
_cell_angle_beta     99.323(3)
_cell_angle_gamma     90.00
_cell_volume     1185.7(3)
_cell_formula_units_Z     4
_cell_measurement_reflns_used     1563
_cell_measurement_theta_min     6.33
_cell_measurement_theta_max     26.44
_cell_measurement_temperature     150(2)
_exptl_crystal_description     plate
_exptl_crystal_colour     colorless
_exptl_crystal_size_max     0.30
_exptl_crystal_size_mid     0.18
_exptl_crystal_size_min     0.02
_exptl_crystal_density_diffrn     1.391
_exptl_crystal_density_meas     ?
_exptl_crystal_density_method     'not measured'
_exptl_crystal_F_000     520
_exptl_absorpt_coefficient_mu     0.090
_exptl_absorpt_correction_type     multi-scan
_exptl_absorpt_process_details     '(SADABS; Bruker, 2003)'
_exptl_absorpt_correction_T_min     0.9734
_exptl_absorpt_correction_T_max     0.9982
_exptl_special_details
;
;
_diffrn_ambient_temperature     150(2)
_diffrn_radiation_type     MoK\a
_diffrn_radiation_wavelength     0.71073
_diffrn_radiation_source     'fine-focus sealed tube'
_diffrn_radiation_monochromator     graphite
_diffrn_measurement_device_type     'Bruker SMART APEXII'
_diffrn_measurement_method     \w
_diffrn_detector_area_resol_mean     8.333
_diffrn_reflns_number     4700
_diffrn_reflns_av_R_equivalents     0.0232
_diffrn_reflns_av_sigmaI/netI     0.0385
_diffrn_reflns_theta_min     2.89
_diffrn_reflns_theta_max     26.44
_diffrn_reflns_theta_full     25.00
_diffrn_measured_fraction_theta_max     0.991
_diffrn_measured_fraction_theta_full     0.99
_diffrn_reflns_limit_h_min     -2
_diffrn_reflns_limit_h_max     4
_diffrn_reflns_limit_k_min     -45
_diffrn_reflns_limit_k_max     50
_diffrn_reflns_limit_l_min     -9
_diffrn_reflns_limit_l_max     9
_diffrn_standards_number     ?
_diffrn_standards_interval_count     ?
_diffrn_standards_interval_time     ?
_diffrn_standards_decay_%     ?
_refine_special_details
;
Refinement of <i>F</i>^2^ against ALL reflections. The weighted <i>R</i>-factor
<i>wR</i> and goodness of fit <i>S</i> are based on <i>F</i>^2^, conventional
<i>R</i>-factors <i>R</i> are based on <i>F</i>, with <i>F</i> set to zero for
negative <i>F</i>^2^. The threshold expression of <i>F</i>^2^ >
\s(<i>F</i>^2^) is used only for calculating <i>R</i>-factors(gt) <i>etc</i>.
and is not relevant to the choice of reflections for refinement.
<i>R</i>-factors based on <i>F</i>^2^ are statistically about twice as large
as those based on <i>F</i>, and <i>R</i>- factors based on ALL data will be
even larger.
;
_reflns_number_total     2412
_reflns_number_gt     1954
_reflns_threshold_expression     I>2\s(I)
_refine_ls_structure_factor_coef     Fsqd
_refine_ls_matrix_type     full
_refine_ls_R_factor_all     0.0596
_refine_ls_R_factor_gt     0.0443
_refine_ls_wR_factor_gt     0.1004
_refine_ls_wR_factor_ref     0.1074
_refine_ls_goodness_of_fit_ref     1.044
_refine_ls_restrained_S_all     1.044
_refine_ls_number_reflns     2412
_refine_ls_number_parameters     174
_refine_ls_number_restraints     0
_refine_ls_hydrogen_treatment     constr
_refine_ls_weighting_scheme     calc
_refine_ls_weighting_details
         'calc w=1/[\s^2^(Fo^2^)+(0.0453P)^2^+0.4999P] where P=(Fo^2^+2Fc^2^)/3'
_atom_sites_solution_hydrogens     geom
_atom_sites_solution_primary     direct
_atom_sites_solution_secondary     difmap
_refine_ls_shift/su_max     0.001
_refine_ls_shift/su_mean     0.000
_refine_diff_density_max     0.249
_refine_diff_density_min     -0.169
_refine_ls_extinction_method     'SHELXL97 (Sheldrick, 2008)'
_refine_ls_extinction_coef     0.008(2)
_refine_ls_extinction_expression
                                  'Fc^*^=kFc[1+0.001xFc^2^\l^3^/sin(2\q)]^-1/4^'
loop_
    _atom_type_symbol
    _atom_type_description
    _atom_type_scat_dispersion_real
    _atom_type_scat_dispersion_imag
    _atom_type_scat_source
    'C' 'C' 0.0033 0.0016
                         'International Tables Vol C Tables 4.2.6.8 and 6.1.1.4'
    'H' 'H' 0.0000 0.0000
                         'International Tables Vol C Tables 4.2.6.8 and 6.1.1.4'
    'O' 'O' 0.0106 0.0060
                         'International Tables Vol C Tables 4.2.6.8 and 6.1.1.4'
_computing_data_collection     'APEX2 (Bruker, 2004)'
_computing_cell_refinement     'APEX2 and SAINT (Bruker, 2004)'
_computing_data_reduction     'SAINT (Bruker, 2004)'
_computing_structure_solution     'SHELXS97 (Sheldrick, 2008)'
_computing_structure_refinement     'SHELXL97 (Sheldrick, 2008)'
_computing_molecular_graphics
                               'ORTEPII (Johnson, 1976) and PLATON (Spek, 2009)'
_computing_publication_material     'SHELXL97 (Sheldrick, 2008)'
loop_
    _atom_site_type_symbol
    _atom_site_label
    _atom_site_fract_x
    _atom_site_fract_y
    _atom_site_fract_z
    _atom_site_U_iso_or_equiv
    _atom_site_adp_type
    _atom_site_calc_flag
    _atom_site_refinement_flags
    _atom_site_occupancy
    _atom_site_disorder_assembly
    _atom_site_disorder_group
    O O41 0.5693(4) 0.50335(3) 0.73150(17) 0.0320(3) Uani d . 1 . .
    H H41 0.4832 0.4923 0.6419 0.048 Uiso d PR 0.62(3) A -1
    O O42 0.7354(4) 0.53531(3) 0.52203(16) 0.0330(3) Uani d . 1 . .
    H H42 0.6502 0.5202 0.4440 0.050 Uiso d PR 0.38(3) A -2
    C C1 1.1807(4) 0.62769(4) 1.2149(2) 0.0187(4) Uani d . 1 . .
    C C2 1.3777(4) 0.61873(4) 1.3748(2) 0.0214(4) Uani d . 1 . .
    H H2 1.4358 0.5961 1.3961 0.026 Uiso calc R 1 . .
    C C3 1.4950(4) 0.64219(5) 1.5074(2) 0.0248(4) Uani d . 1 . .
    H H3 1.6296 0.6353 1.6166 0.030 Uiso calc R 1 . .
    C C4 1.4159(5) 0.67478(5) 1.4795(2) 0.0260(4) Uani d . 1 . .
    H H4 1.5015 0.6905 1.5683 0.031 Uiso calc R 1 . .
    C C5 1.1179(5) 0.71913(4) 1.2917(2) 0.0266(4) Uani d . 1 . .
    H H5 1.2060 0.7349 1.3797 0.032 Uiso calc R 1 . .
    C C6 0.9075(5) 0.72919(4) 1.1408(2) 0.0288(4) Uani d . 1 . .
    H H6 0.8491 0.7519 1.1242 0.035 Uiso calc R 1 . .
    C C7 0.7765(5) 0.70599(4) 1.0094(2) 0.0267(4) Uani d . 1 . .
    H H7 0.6281 0.7131 0.9047 0.032 Uiso calc R 1 . .
    C C8 0.8613(4) 0.67326(4) 1.0313(2) 0.0224(4) Uani d . 1 . .
    H H8 0.7689 0.6579 0.9414 0.027 Uiso calc R 1 . .
    C C9 1.2078(4) 0.68535(4) 1.3196(2) 0.0216(4) Uani d . 1 . .
    C C10 1.0846(4) 0.66168(4) 1.1855(2) 0.0190(4) Uani d . 1 . .
    C C11 1.0745(4) 0.60175(4) 1.0782(2) 0.0180(4) Uani d . 1 . .
    C C12 1.1205(4) 0.60601(4) 0.9008(2) 0.0197(4) Uani d . 1 . .
    H H12 1.2256 0.6257 0.8670 0.024 Uiso calc R 1 . .
    C C13 1.0158(4) 0.58211(4) 0.7744(2) 0.0196(4) Uani d . 1 . .
    H H13 1.0497 0.5854 0.6548 0.024 Uiso calc R 1 . .
    C C14 0.8601(4) 0.55312(4) 0.8215(2) 0.0192(4) Uani d . 1 . .
    C C15 0.8267(4) 0.54788(4) 0.9991(2) 0.0209(4) Uani d . 1 . .
    H H15 0.7294 0.5278 1.0334 0.025 Uiso calc R 1 . .
    C C16 0.9353(4) 0.57188(4) 1.1253(2) 0.0203(4) Uani d . 1 . .
    H H16 0.9147 0.5680 1.2462 0.024 Uiso calc R 1 . .
    C C41 0.7169(4) 0.52934(4) 0.6815(2) 0.0215(4) Uani d . 1 . .
loop_
    _atom_site_aniso_label
    _atom_site_aniso_U_11
    _atom_site_aniso_U_22
    _atom_site_aniso_U_33
    _atom_site_aniso_U_12
    _atom_site_aniso_U_13
    _atom_site_aniso_U_23
    O41 0.0478(8) 0.0241(7) 0.0241(7) -0.0120(6) 0.0064(6) -0.0021(5)
    O42 0.0525(9) 0.0286(7) 0.0179(6) -0.0113(6) 0.0056(6) -0.0031(5)
    C1 0.0165(8) 0.0231(9) 0.0172(8) -0.0026(7) 0.0047(6) -0.0008(6)
    C2 0.0207(8) 0.0243(9) 0.0193(8) 0.0012(7) 0.0042(6) 0.0003(7)
    C3 0.0238(9) 0.0331(10) 0.0166(8) -0.0004(8) 0.0008(6) -0.0005(7)
    C4 0.0260(9) 0.0323(10) 0.0196(9) -0.0054(8) 0.0035(7) -0.0075(7)
    C5 0.0301(10) 0.0227(9) 0.0290(9) -0.0060(8) 0.0110(8) -0.0065(7)
    C6 0.0341(10) 0.0208(9) 0.0350(10) 0.0031(8) 0.0156(8) 0.0023(8)
    C7 0.0274(10) 0.0290(10) 0.0242(9) 0.0041(8) 0.0060(7) 0.0045(7)
    C8 0.0225(9) 0.0249(9) 0.0199(8) -0.0024(7) 0.0034(6) -0.0008(7)
    C9 0.0197(9) 0.0247(9) 0.0217(8) -0.0033(7) 0.0072(7) -0.0021(7)
    C10 0.0171(8) 0.0218(9) 0.0193(8) -0.0024(7) 0.0064(6) 0.0006(6)
    C11 0.0147(8) 0.0198(8) 0.0189(8) 0.0030(6) 0.0014(6) -0.0001(6)
    C12 0.0190(8) 0.0206(9) 0.0193(8) -0.0013(7) 0.0023(6) 0.0025(7)
    C13 0.0203(8) 0.0220(9) 0.0165(8) 0.0012(7) 0.0027(6) 0.0016(6)
    C14 0.0186(8) 0.0194(8) 0.0189(8) 0.0019(7) 0.0011(6) -0.0008(6)
    C15 0.0226(9) 0.0188(9) 0.0211(8) 0.0000(7) 0.0028(6) 0.0034(7)
    C16 0.0221(9) 0.0226(9) 0.0163(8) 0.0019(7) 0.0035(6) 0.0035(6)
    C41 0.0231(9) 0.0200(9) 0.0217(8) 0.0018(7) 0.0042(6) 0.0014(7)
_geom_special_details
;
All e.s.d.'s (except the e.s.d. in the dihedral angle between two l.s. planes)
are estimated using the full covariance matrix. The cell e.s.d.'s are taken
into account individually in the estimation of e.s.d.'s in distances, angles
and torsion angles; correlations between e.s.d.'s in cell parameters are only
used when they are defined by crystal symmetry. An approximate (isotropic)
treatment of cell e.s.d.'s is used for estimating e.s.d.'s involving l.s.
planes.
;
loop_
    _geom_bond_atom_site_label_1
    _geom_bond_atom_site_label_2
    _geom_bond_site_symmetry_2
    _geom_bond_distance
    _geom_bond_publ_flag
    O41 C41 . 1.286(2) ?
    O41 H41 . 0.8400 ?
    O42 C41 . 1.251(2) ?
    O42 H42 . 0.8806 ?
    C1 C2 . 1.379(2) ?
    C1 C10 . 1.435(2) ?
    C1 C11 . 1.489(2) ?
    C2 C3 . 1.407(2) ?
    C2 H2 . 0.9500 ?
    C3 C4 . 1.365(3) ?
    C3 H3 . 0.9500 ?
    C4 C9 . 1.415(2) ?
    C4 H4 . 0.9500 ?
    C5 C6 . 1.361(3) ?
    C5 C9 . 1.420(2) ?
    C5 H5 . 0.9500 ?
    C6 C7 . 1.407(3) ?
    C6 H6 . 0.9500 ?
    C7 C8 . 1.370(2) ?
    C7 H7 . 0.9500 ?
    C8 C10 . 1.423(2) ?
    C8 H8 . 0.9500 ?
    C9 C10 . 1.426(2) ?
    C11 C16 . 1.396(2) ?
    C11 C12 . 1.401(2) ?
    C12 C13 . 1.379(2) ?
    C12 H12 . 0.9500 ?
    C13 C14 . 1.395(2) ?
    C13 H13 . 0.9500 ?
    C14 C15 . 1.395(2) ?
    C14 C41 . 1.477(2) ?
    C15 C16 . 1.384(2) ?
    C15 H15 . 0.9500 ?
    C16 H16 . 0.9500 ?
loop_
    _geom_angle_atom_site_label_1
    _geom_angle_atom_site_label_2
    _geom_angle_atom_site_label_3
    _geom_angle_site_symmetry_1
    _geom_angle_site_symmetry_3
    _geom_angle
    _geom_angle_publ_flag
    C41 O41 H41 . . 109.6 ?
    C41 O42 H42 . . 116.4 ?
    C2 C1 C10 . . 118.95(15) ?
    C2 C1 C11 . . 118.87(15) ?
    C10 C1 C11 . . 122.17(14) ?
    C1 C2 C3 . . 121.67(16) ?
    C1 C2 H2 . . 119.2 ?
    C3 C2 H2 . . 119.2 ?
    C4 C3 C2 . . 120.18(16) ?
    C4 C3 H3 . . 119.9 ?
    C2 C3 H3 . . 119.9 ?
    C3 C4 C9 . . 120.68(16) ?
    C3 C4 H4 . . 119.7 ?
    C9 C4 H4 . . 119.7 ?
    C6 C5 C9 . . 121.00(17) ?
    C6 C5 H5 . . 119.5 ?
    C9 C5 H5 . . 119.5 ?
    C5 C6 C7 . . 119.97(17) ?
    C5 C6 H6 . . 120.0 ?
    C7 C6 H6 . . 120.0 ?
    C8 C7 C6 . . 120.50(17) ?
    C8 C7 H7 . . 119.8 ?
    C6 C7 H7 . . 119.8 ?
    C7 C8 C10 . . 121.51(16) ?
    C7 C8 H8 . . 119.2 ?
    C10 C8 H8 . . 119.2 ?
    C4 C9 C5 . . 120.89(16) ?
    C4 C9 C10 . . 119.45(16) ?
    C5 C9 C10 . . 119.66(16) ?
    C8 C10 C9 . . 117.32(15) ?
    C8 C10 C1 . . 123.64(15) ?
    C9 C10 C1 . . 119.00(15) ?
    C16 C11 C12 . . 118.02(15) ?
    C16 C11 C1 . . 120.51(14) ?
    C12 C11 C1 . . 121.44(14) ?
    C13 C12 C11 . . 121.06(15) ?
    C13 C12 H12 . . 119.5 ?
    C11 C12 H12 . . 119.5 ?
    C12 C13 C14 . . 120.24(15) ?
    C12 C13 H13 . . 119.9 ?
    C14 C13 H13 . . 119.9 ?
    C13 C14 C15 . . 119.33(15) ?
    C13 C14 C41 . . 119.53(14) ?
    C15 C14 C41 . . 121.06(15) ?
    C16 C15 C14 . . 119.96(15) ?
    C16 C15 H15 . . 120.0 ?
    C14 C15 H15 . . 120.0 ?
    C15 C16 C11 . . 121.24(14) ?
    C15 C16 H16 . . 119.4 ?
    C11 C16 H16 . . 119.4 ?
    O42 C41 O41 . . 122.96(15) ?
    O42 C41 C14 . . 119.94(15) ?
    O41 C41 C14 . . 117.08(14) ?
loop_
    _geom_torsion_atom_site_label_1
    _geom_torsion_atom_site_label_2
    _geom_torsion_atom_site_label_3
    _geom_torsion_atom_site_label_4
    _geom_torsion_site_symmetry_1
    _geom_torsion_site_symmetry_2
    _geom_torsion_site_symmetry_3
    _geom_torsion_site_symmetry_4
    _geom_torsion
    _geom_torsion_publ_flag
    C10 C1 C2 C3 . . . . -1.9(2) ?
    C11 C1 C2 C3 . . . . 178.11(14) ?
    C1 C2 C3 C4 . . . . -0.3(3) ?
    C2 C3 C4 C9 . . . . 1.7(3) ?
    C9 C5 C6 C7 . . . . -0.2(3) ?
    C5 C6 C7 C8 . . . . -0.5(3) ?
    C6 C7 C8 C10 . . . . -0.5(3) ?
    C3 C4 C9 C5 . . . . 178.49(16) ?
    C3 C4 C9 C10 . . . . -1.0(2) ?
    C6 C5 C9 C4 . . . . -177.62(16) ?
    C6 C5 C9 C10 . . . . 1.9(2) ?
    C7 C8 C10 C9 . . . . 2.1(2) ?
    C7 C8 C10 C1 . . . . 179.89(15) ?
    C4 C9 C10 C8 . . . . 176.77(15) ?
    C5 C9 C10 C8 . . . . -2.7(2) ?
    C4 C9 C10 C1 . . . . -1.2(2) ?
    C5 C9 C10 C1 . . . . 179.34(15) ?
    C2 C1 C10 C8 . . . . -175.23(15) ?
    C11 C1 C10 C8 . . . . 4.8(2) ?
    C2 C1 C10 C9 . . . . 2.6(2) ?
    C11 C1 C10 C9 . . . . -177.44(14) ?
    C2 C1 C11 C16 . . . . 46.9(2) ?
    C10 C1 C11 C16 . . . . -133.14(16) ?
    C2 C1 C11 C12 . . . . -131.12(17) ?
    C10 C1 C11 C12 . . . . 48.9(2) ?
    C16 C11 C12 C13 . . . . 3.1(2) ?
    C1 C11 C12 C13 . . . . -178.82(15) ?
    C11 C12 C13 C14 . . . . 0.2(2) ?
    C12 C13 C14 C15 . . . . -3.0(2) ?
    C12 C13 C14 C41 . . . . 173.74(15) ?
    C13 C14 C15 C16 . . . . 2.5(2) ?
    C41 C14 C15 C16 . . . . -174.24(15) ?
    C14 C15 C16 C11 . . . . 0.9(2) ?
    C12 C11 C16 C15 . . . . -3.7(2) ?
    C1 C11 C16 C15 . . . . 178.25(15) ?
    C13 C14 C41 O42 . . . . -0.1(2) ?
    C15 C14 C41 O42 . . . . 176.61(17) ?
    C13 C14 C41 O41 . . . . -178.49(15) ?
    C15 C14 C41 O41 . . . . -1.8(2) ?
loop_
    _geom_hbond_atom_site_label_D
    _geom_hbond_atom_site_label_H
    _geom_hbond_atom_site_label_A
    _geom_hbond_site_symmetry_A
    _geom_hbond_distance_DH
    _geom_hbond_distance_HA
    _geom_hbond_distance_DA
    _geom_hbond_angle_DHA
    _geom_hbond_publ_flag
    O41 H41 O42 3_666 0.84 1.79 2.6161(18) 170 y
    O42 H42 O41 3_666 0.88 1.75 2.6161(18) 168 y
