# Supplementary material for: 4-(1-Naphth­yl)benzoic acid
Source: Acta Crystallogr Sect E Struct Rep Online. 2009 Nov 7;65(Pt 12):o3037. doi: 10.1107/S1600536809046339 (PMC2972074; doi:10.1107/S1600536809046339)
Supplement: Supplementary file 2 [file e-65-o3037-Isup2.hkl]

# 
# h,k,l, Fc-squared, Fo-squared, sigma(Fo-squared) and status flag 
# 
data_I
_shelx_title ' e6 in P2(1)/c' 
_shelx_refln_list_code          4 
_shelx_F_calc_maximum      146.83 
_exptl_crystal_F_000       520.00 
_reflns_d_resolution_high  0.7982 
 
loop_ 
 _symmetry_equiv_pos_as_xyz 
 'x, y, z' 
 '-x, y+1/2, -z+1/2' 
 '-x, -y, -z' 
 'x, -y-1/2, z-1/2' 
 
_cell_length_a     3.8972 
_cell_length_b    40.5109 
_cell_length_c     7.6106 
_cell_angle_alpha  90.000 
_cell_angle_beta   99.323 
_cell_angle_gamma  90.000 
 
_shelx_F_squared_multiplier     1.000 
 
loop_ 
 _refln_index_h 
 _refln_index_k 
 _refln_index_l 
 _refln_F_squared_calc 
 _refln_F_squared_meas 
 _refln_F_squared_sigma 
 _refln_observed_status 
   1   0   0     5593.65     5686.75    133.19 o 
   2   0   0        0.11        0.57      2.30 o 
   3   0   0      827.02      901.60     18.89 o 
   4   0   0      152.90      165.93      9.95 o 
   1   1   0      193.52      186.02      6.61 o 
   2   1   0        2.56        0.45      1.61 o 
   3   1   0      266.24      274.21      5.89 o 
   4   1   0        5.78        5.13      3.04 o 
   1   2   0      350.50      334.11     12.41 o 
   2   2   0        1.64        1.35      1.29 o 
   3   2   0      161.81      164.91      4.57 o 
   4   2   0       28.73       36.79      4.19 o 
   1   3   0       64.34       62.83      2.56 o 
   2   3   0        3.67        5.14      1.51 o 
   3   3   0      188.82      195.77      5.65 o 
   4   3   0        8.56       15.30      3.31 o 
   1   4   0      496.24      534.93     16.77 o 
   2   4   0      775.70      780.09     12.61 o 
   3   4   0        5.87        9.05      2.34 o 
   4   4   0       41.39       46.99      4.67 o 
   1   5   0    11476.21    11400.54    153.77 o 
   2   5   0      364.90      380.33      7.25 o 
   3   5   0       45.72       53.25      4.66 o 
   4   5   0        4.43        5.00      2.75 o 
   0   6   0      510.99      475.55     11.95 o 
   1   6   0     8950.13     9579.30    129.08 o 
   2   6   0      264.08      275.96      9.80 o 
   3   6   0      195.71      197.38      7.18 o 
   4   6   0       17.03       17.51      3.00 o 
   1   7   0     8467.44     8080.98    133.42 o 
   2   7   0      582.17      598.36     10.20 o 
   3   7   0        3.01        2.52      2.11 o 
   4   7   0        3.75        3.71      3.40 o 
   0   8   0      320.06      283.53      7.87 o 
   1   8   0     3423.05     3603.28     89.03 o 
   2   8   0      228.08      231.27      5.28 o 
   3   8   0        8.54       12.44      2.52 o 
   4   8   0       10.78       11.13      2.87 o 
   1   9   0     1455.39     1276.70     31.60 o 
   2   9   0       25.50       27.19      2.53 o 
   3   9   0       26.82       29.87      2.93 o 
   4   9   0       15.06       12.43      3.70 o 
   0  10   0      112.81       99.77      4.21 o 
   1  10   0      111.49      111.43      2.78 o 
   2  10   0      204.92      219.86      5.38 o 
   3  10   0       80.40       75.36      3.93 o 
   4  10   0        0.22        0.38      4.97 o 
   1  11   0       47.13       56.22      2.08 o 
   2  11   0     1086.92     1072.73     16.52 o 
   3  11   0      526.16      512.19     11.05 o 
   4  11   0        1.14       -5.17      5.17 o 
   0  12   0      360.72      327.99     16.50 o 
   1  12   0       84.19       89.68      2.59 o 
   2  12   0     3439.83     3565.54     49.38 o 
   3  12   0      186.69      186.49      6.84 o 
   4  12   0        0.10       -3.64      5.17 o 
   1  13   0      235.10      258.25      6.23 o 
   2  13   0      232.11      242.73      6.75 o 
   3  13   0      231.47      222.71      7.35 o 
   4  13   0        5.90        0.96      5.55 o 
   0  14   0      688.09      633.38     11.60 o 
   1  14   0      107.21      124.14      4.12 o 
   2  14   0     1498.23     1540.21     22.75 o 
   3  14   0        0.08        4.63      2.91 o 
   4  14   0       86.91       97.02      9.38 o 
   1  15   0      214.76      217.02      5.68 o 
   2  15   0      759.24      758.35     12.50 o 
   3  15   0       15.36       19.28      3.26 o 
   4  15   0       11.90        8.80      5.74 o 
   0  16   0       82.27       69.26      4.25 o 
   1  16   0     1185.58     1159.56     34.04 o 
   2  16   0       16.26       14.75      2.01 o 
   3  16   0      132.58      126.67      5.64 o 
   4  16   0       29.03       22.77      6.89 o 
   1  17   0      266.87      279.95      6.91 o 
   2  17   0       37.16       39.74      2.50 o 
   3  17   0      783.98      777.32     24.92 o 
   4  17   0      357.13      389.63     18.19 o 
   0  18   0     1410.95     1445.18     20.51 o 
   1  18   0      321.70      399.03     17.91 o 
   2  18   0      232.95      260.14      5.90 o 
   3  18   0      257.59      244.09     11.87 o 
   4  18   0     1065.70      968.44     32.21 o 
   1  19   0      886.00      933.55     17.85 o 
   2  19   0      248.17      254.93      5.93 o 
   3  19   0      109.92      107.17      8.42 o 
   4  19   0       43.68       56.06      8.23 o 
   0  20   0      428.40      443.78      7.54 o 
   1  20   0      247.88      243.09      9.29 o 
   2  20   0       32.50       38.01      3.44 o 
   3  20   0      171.03      166.52     10.14 o 
   4  20   0        0.10        2.30      5.93 o 
   1  21   0       15.13        8.74      1.93 o 
   2  21   0       69.78       77.69      6.70 o 
   3  21   0       28.57       34.25      5.74 o 
   4  21   0      330.92      309.38     15.89 o 
   0  22   0      871.08      885.11     13.50 o 
   1  22   0      115.18      106.18      4.19 o 
   2  22   0       51.07       55.68      5.93 o 
   3  22   0      282.10      260.37     12.44 o 
   4  22   0        0.85       -1.15      5.74 o 
   1  23   0      286.79      289.22      5.88 o 
   2  23   0        0.39        0.38      3.44 o 
   3  23   0      362.16      371.09     15.51 o 
   4  23   0       17.67        9.95      6.70 o 
   0  24   0      533.99      573.04      9.57 o 
   1  24   0       86.49       92.02      3.23 o 
   2  24   0       54.12       58.94      6.12 o 
   3  24   0       23.06       32.34      5.93 o 
   4  24   0        2.94       -2.87      5.55 o 
   1  25   0        6.39        9.38      2.97 o 
   2  25   0      110.67      112.72      7.85 o 
   3  25   0        0.35        2.30      4.78 o 
   4  25   0      152.68      153.10     12.06 o 
   0  26   0      175.55      151.36      4.31 o 
   1  26   0        8.83       10.46      2.23 o 
   2  26   0       19.24       20.47      4.97 o 
   3  26   0      255.17      266.86     13.40 o 
   4  26   0       27.40        8.61      6.89 o 
   1  27   0       19.74       23.48      3.16 o 
   2  27   0       76.65       82.29      7.27 o 
   3  27   0      167.95      171.30     10.53 o 
   4  27   0       26.84       20.28      6.89 o 
   0  28   0      783.63      799.18     23.21 o 
   1  28   0      282.32      265.38      6.99 o 
   2  28   0       16.69       16.45      4.97 o 
   3  28   0        0.06       -1.91      4.40 o 
   4  28   0       16.86       18.56      7.46 o 
   1  29   0       18.47       21.05      4.40 o 
   2  29   0       12.43       11.86      4.59 o 
   3  29   0        7.51        6.12      5.36 o 
   0  30   0      250.04      251.77     10.72 o 
   1  30   0        1.49       10.33      4.21 o 
   2  30   0        0.30       -3.64      3.83 o 
   3  30   0       13.76        9.18      4.97 o 
   1  31   0      271.27      241.24     10.72 o 
   2  31   0        0.77        4.78      4.21 o 
   3  31   0        0.17       -3.64      4.78 o 
   0  32   0        0.06       -3.25      3.44 o 
   1  32   0       88.77      108.89      7.85 o 
   2  32   0      213.00      235.06     11.68 o 
   3  32   0       31.30       25.83      6.31 o 
   1  33   0      344.30      289.92     12.45 o 
   2  33   0     1177.59     1051.65     31.46 o 
   3  33   0        0.05       -4.40      4.40 o 
   0  34   0       26.70       24.49      4.97 o 
   1  34   0      970.09      986.15     29.15 o 
   2  34   0       51.87       53.39      6.70 o 
   3  34   0       42.19       43.43      7.46 o 
   1  35   0      104.84      106.98      7.85 o 
   2  35   0      136.30      152.34      9.95 o 
   3  35   0        9.90        7.65      5.74 o 
   0  36   0      100.71       98.56      7.65 o 
   1  36   0        2.15        9.18      4.21 o 
   2  36   0       91.81       97.40      8.04 o 
   3  36   0        0.94        1.15      5.36 o 
   1  37   0       92.77       99.13      7.65 o 
   2  37   0        7.68        6.31      4.97 o 
   3  37   0       12.37        9.95      6.12 o 
   0  38   0      332.64      301.00     12.83 o 
   1  38   0      305.11      270.72     12.44 o 
   2  38   0       41.41       52.62      7.08 o 
   3  38   0       27.16       28.32      7.27 o 
   1  39   0        1.90        0.57      4.02 o 
   2  39   0      572.21      537.87     20.30 o 
   3  39   0       26.46       37.88      7.65 o 
   0  40   0      380.26      398.29     15.89 o 
   1  40   0       36.56       45.73      6.31 o 
   2  40   0        5.21        8.99      5.36 o 
   1  41   0       88.21       75.78      7.65 o 
   2  41   0        6.84        9.18      5.55 o 
   0  42   0        0.04       -1.53      4.21 o 
   1  42   0      113.44       93.77      8.42 o 
   2  42   0       25.87       36.16      6.70 o 
   1  43   0       18.53       26.40      5.93 o 
   2  43   0        4.09        1.34      5.36 o 
   0  44   0       24.27       22.19      5.74 o 
   1  44   0       27.00       43.43      6.70 o 
   2  44   0        0.90        0.57      5.36 o 
   1  45   0      218.83      214.57     12.06 o 
   2  45   0      161.76      172.82     11.87 o 
   0  46   0      146.16      156.93     10.72 o 
   1  46   0        5.71       18.56      5.74 o 
   2  46   0        7.17       18.18      6.51 o 
   1  47   0       40.42       39.42      6.89 o 
   0  48   0       10.54       22.96      6.31 o 
   1  48   0       15.15       20.66      6.31 o 
   1  49   0        5.02        4.40      5.55 o 
   0  50   0        5.27       11.29      5.93 o 
  -4   1   1      367.94      369.21      7.82 o 
  -3   1   1      107.92      111.55      5.68 o 
  -2   1   1       32.93       21.61      2.23 o 
  -1   1   1    21558.91    22024.78    367.38 o 
   1   1   1      778.61      685.00      8.99 o 
   2   1   1      236.21      223.19      4.55 o 
   3   1   1      183.69      191.24      5.09 o 
   4   1   1       13.80       12.82      3.58 o 
  -4   2   1      421.74      423.05      8.52 o 
  -3   2   1       17.09       19.67      3.04 o 
  -2   2   1      142.39      154.68      5.46 o 
  -1   2   1     1513.67     1475.29     37.15 o 
   0   2   1     2546.01     2542.12     41.29 o 
   1   2   1      139.17      122.06      2.63 o 
   2   2   1       13.03       18.72      1.70 o 
   3   2   1      114.55      121.53      4.09 o 
   4   2   1       23.49       25.97      4.05 o 
  -4   3   1        1.00        3.71      2.21 o 
  -3   3   1       25.20       20.96      2.53 o 
  -2   3   1       24.55       21.43      2.49 o 
  -1   3   1     3697.26     3611.01     60.36 o 
   0   3   1      345.19      307.17     25.66 o 
   1   3   1     1392.94     1316.09     16.19 o 
   2   3   1     1931.87     1989.93     24.85 o 
   3   3   1        1.94       -0.03      1.90 o 
   4   3   1        0.04        4.17      3.18 o 
  -4   4   1       27.27       29.11      5.06 o 
  -3   4   1      174.49      170.07      5.20 o 
  -2   4   1      163.78      178.32      5.62 o 
  -1   4   1     8914.45     9319.15    191.71 o 
   0   4   1     9458.17     9614.20    159.24 o 
   1   4   1       65.26       62.44      4.19 o 
   2   4   1       20.16       30.55      1.93 o 
   3   4   1       24.77       23.86      2.46 o 
   4   4   1        0.49        7.44      3.31 o 
  -4   5   1        4.30        0.19      4.78 o 
  -3   5   1       14.28       11.93      2.22 o 
  -2   5   1       12.75       14.76      2.16 o 
  -1   5   1      236.40      206.78      5.01 o 
   0   5   1     1047.77      936.63     23.04 o 
   1   5   1     2067.02     2008.49     31.62 o 
   2   5   1      134.28      137.78      4.94 o 
   3   5   1       47.51       51.06      5.41 o 
   4   5   1        0.16        8.92      4.40 o 
  -4   6   1       35.93       37.12      6.89 o 
  -3   6   1       79.88       96.78      4.13 o 
  -2   6   1     3297.87     3579.73     49.41 o 
  -1   6   1     3705.14     3691.71     49.85 o 
   0   6   1      383.61      379.73     13.38 o 
   1   6   1      163.66      170.34      8.69 o 
   2   6   1     1160.07     1207.44     18.48 o 
   3   6   1      199.08      198.76      5.93 o 
   4   6   1       33.93       32.75      4.33 o 
  -4   7   1        0.06       -3.44      4.59 o 
  -3   7   1      351.58      367.40      8.04 o 
  -2   7   1      289.37      268.19      5.51 o 
  -1   7   1      864.56      791.35     11.55 o 
   0   7   1     5748.66     5204.75     61.59 o 
   1   7   1      205.19      213.73      4.30 o 
   2   7   1        6.52        8.98      1.80 o 
   3   7   1       50.90       60.72      3.67 o 
   4   7   1       48.85       55.67      5.00 o 
  -4   8   1        8.64        3.25      4.78 o 
  -3   8   1      330.69      356.57      7.88 o 
  -2   8   1      686.83      738.67     18.78 o 
  -1   8   1      100.88       94.01      2.43 o 
   0   8   1     1218.72     1091.55     20.34 o 
   1   8   1      599.84      543.39     15.23 o 
   2   8   1        3.05        0.32      1.61 o 
   3   8   1      128.80      123.79      4.82 o 
   4   8   1       72.13       76.94      5.68 o 
  -4   9   1       10.93       11.10      5.36 o 
  -3   9   1      117.13      121.33      4.48 o 
  -2   9   1      503.63      477.14     11.60 o 
  -1   9   1       42.42       42.54      1.95 o 
   0   9   1       57.03       55.68      1.47 o 
   1   9   1      160.25      169.10      3.59 o 
   2   9   1      487.02      494.09      8.99 o 
   3   9   1        4.01        3.16      2.84 o 
   4   9   1      107.49      121.11     14.26 o 
  -4  10   1       13.01        9.38      5.74 o 
  -3  10   1        0.34       -1.62      1.84 o 
  -2  10   1       30.70       36.55      2.61 o 
  -1  10   1      247.58      244.72      4.28 o 
   0  10   1       37.65       38.05      1.39 o 
   1  10   1     2394.38     2414.92     28.95 o 
   2  10   1      199.69      205.80      5.11 o 
   3  10   1        2.64        2.02      3.64 o 
   4  10   1       62.94       73.63      5.64 o 
  -4  11   1        4.35        1.15      4.59 o 
  -3  11   1       60.52       59.62      3.43 o 
  -2  11   1      206.33      205.47      4.68 o 
  -1  11   1       89.05       89.89      5.65 o 
   0  11   1      183.25      186.61      3.04 o 
   1  11   1      298.00      308.10      6.59 o 
   2  11   1      513.62      519.24      9.42 o 
   3  11   1        9.19       11.89      3.25 o 
   4  11   1       25.44       31.63      4.33 o 
  -4  12   1       57.04       43.05      7.27 o 
  -3  12   1       98.03      102.02      4.42 o 
  -2  12   1     1226.07     1290.63     19.17 o 
  -1  12   1     1710.49     1739.77     30.36 o 
   0  12   1      677.33      600.46      9.09 o 
   1  12   1       40.19       45.89      2.96 o 
   2  12   1      344.38      344.31      7.03 o 
   3  12   1       42.64       43.28      5.26 o 
   4  12   1      130.44      119.42      9.57 o 
  -4  13   1        2.45        6.70      5.55 o 
  -3  13   1      600.28      590.00     16.29 o 
  -2  13   1      236.99      254.08      5.35 o 
  -1  13   1      580.97      600.32     11.79 o 
   0  13   1      341.82      296.48     11.95 o 
   1  13   1      428.39      441.77      8.92 o 
   2  13   1        7.64        7.65      1.83 o 
   3  13   1       93.10       94.84      5.74 o 
   4  13   1        9.69       11.86      4.97 o 
  -4  14   1       90.75       88.22      8.80 o 
  -3  14   1       11.74       19.29      3.35 o 
  -2  14   1       16.98       22.79      1.89 o 
  -1  14   1        5.70       15.60      1.74 o 
   0  14   1       15.57       15.23      1.29 o 
   1  14   1     1503.94     1552.30     22.27 o 
   2  14   1      173.24      191.73      6.79 o 
   3  14   1       56.58       58.88      4.38 o 
   4  14   1      133.12      151.95     10.72 o 
  -4  15   1       22.65       17.22      6.12 o 
  -3  15   1      184.97      191.54      7.44 o 
  -2  15   1      854.61      862.40     13.51 o 
  -1  15   1      201.11      206.29      5.40 o 
   0  15   1        5.39        7.78      1.18 o 
   1  15   1      438.40      472.13     10.16 o 
   2  15   1      397.26      408.33      8.05 o 
   3  15   1       40.73       51.14      4.38 o 
   4  15   1      605.94      659.14     23.94 o 
  -4  16   1       50.90       68.50      8.04 o 
  -3  16   1      258.48      260.56     12.25 o 
  -2  16   1       90.07       99.90      7.62 o 
  -1  16   1       30.76       32.47      2.29 o 
   0  16   1      676.98      648.15     10.00 o 
   1  16   1       62.86       71.66      3.57 o 
   2  16   1      285.52      286.58     12.64 o 
   3  16   1       18.80       15.83      4.50 o 
   4  16   1      243.86      237.74     13.21 o 
  -4  17   1      136.74      121.33     10.53 o 
  -3  17   1       19.45       15.69      4.78 o 
  -2  17   1       97.12       87.57      3.20 o 
  -1  17   1      885.91      935.87     17.64 o 
   0  17   1      470.47      441.77      7.37 o 
   1  17   1       88.30       82.19      3.72 o 
   2  17   1       22.74       29.04      3.21 o 
   3  17   1      347.01      350.71     10.01 o 
   4  17   1       94.33      128.40     10.14 o 
  -4  18   1       60.52       63.53      8.04 o 
  -3  18   1      154.50      151.59      9.19 o 
  -2  18   1      110.23      128.98      3.88 o 
  -1  18   1      906.99      970.84     18.25 o 
   0  18   1     1010.20     1042.67     15.34 o 
   2  18   1      240.50      245.62      8.81 o 
   3  18   1      506.37      501.69     16.28 o 
  -4  19   1       68.30       71.18      8.61 o 
  -3  19   1      288.94      274.36     12.44 o 
  -2  19   1       38.23       33.03      3.04 o 
  -1  19   1       31.49       36.85      3.35 o 
   0  19   1     2949.98     2938.70     62.26 o 
   2  19   1      438.19      458.02     10.93 o 
   3  19   1     1242.39     1260.52     24.95 o 
  -4  20   1        0.02       -2.10      4.59 o 
  -3  20   1       29.19       34.82      5.55 o 
  -2  20   1        1.88        4.50      2.29 o 
  -1  20   1      868.89      942.89     14.03 o 
   0  20   1      159.82      196.54      9.67 o 
   1  20   1       13.50        8.42      3.44 o 
   2  20   1      373.61      374.74      9.65 o 
   3  20   1      446.26      471.39     12.07 o 
  -4  21   1      192.51      181.83     12.25 o 
  -3  21   1       36.33       39.99      5.93 o 
  -2  21   1       47.46       47.53      5.07 o 
  -1  21   1       18.21       22.75      2.25 o 
   0  21   1        9.71       12.69      1.57 o 
   1  21   1       25.01       27.36      4.21 o 
   2  21   1       54.69       59.67      6.51 o 
  -4  22   1      174.78      169.00     11.48 o 
  -3  22   1       11.10        9.18      4.59 o 
  -2  22   1       51.51       57.23      4.05 o 
  -1  22   1        2.20        7.93      1.29 o 
   0  22   1      315.62      358.53      6.69 o 
   1  22   1        2.88        1.63      0.91 o 
   2  22   1       16.56       17.79      4.40 o 
   3  22   1     1297.18     1268.16     37.23 o 
  -4  23   1       26.96       27.93      6.89 o 
  -3  23   1        3.10        0.77      4.02 o 
  -2  23   1       10.48        9.95      3.83 o 
  -1  23   1      327.02      342.36      6.19 o 
   0  23   1      110.63      110.16      3.48 o 
   1  23   1      136.61      150.26      7.85 o 
   2  23   1      198.71      179.56      9.57 o 
   3  23   1      251.08      289.45     14.17 o 
  -4  24   1        4.62        6.12      5.55 o 
  -3  24   1        1.93        8.61      4.21 o 
  -2  24   1       24.03       22.58      4.40 o 
  -1  24   1      656.68      682.20     14.16 o 
   0  24   1        5.32        4.68      1.60 o 
   1  24   1      341.67      346.67     13.02 o 
   2  24   1      416.95      399.35     15.32 o 
   3  24   1        0.08       -0.38      4.59 o 
  -4  25   1       30.26       24.49      7.08 o 
  -3  25   1        3.56        4.02      4.02 o 
  -2  25   1       59.08       58.55      5.74 o 
  -1  25   1       41.10       50.35      3.52 o 
   0  25   1        3.12        6.69      1.76 o 
   1  25   1      115.70      138.90      5.18 o 
   2  25   1      281.75      265.37     12.45 o 
   3  25   1       99.83      101.62      9.19 o 
  -4  26   1        8.63       16.65      6.51 o 
  -3  26   1        4.03        8.23      4.59 o 
  -2  26   1       32.16       31.00      4.97 o 
  -1  26   1       79.69       88.20      6.60 o 
   0  26   1      127.61      138.20      4.22 o 
   1  26   1      739.57      755.28     15.39 o 
   2  26   1      348.99      343.16     14.17 o 
   3  26   1       32.49       34.06      6.51 o 
  -4  27   1       67.88       68.50      8.99 o 
  -3  27   1        0.91       -2.10      4.21 o 
  -2  27   1        2.50        2.10      3.64 o 
  -1  27   1       22.34       21.81      4.02 o 
   0  27   1      732.34      665.88     11.25 o 
   1  27   1        7.25        5.85      2.53 o 
   2  27   1      973.14      990.21     29.73 o 
   3  27   1      164.94      174.17     11.29 o 
  -4  28   1        0.03       -5.74      5.74 o 
  -3  28   1        6.78        0.00      4.59 o 
  -2  28   1       71.51       68.89      6.51 o 
  -1  28   1       21.00       30.23      4.40 o 
   0  28   1        4.91       11.94      2.08 o 
   1  28   1       98.77      100.63      6.32 o 
   2  28   1      414.35      395.49     15.70 o 
   3  28   1       14.67       13.39      5.93 o 
  -4  29   1        9.54        6.31      6.51 o 
  -3  29   1        3.66        1.91      4.59 o 
  -2  29   1      192.70      203.28      9.95 o 
  -1  29   1       68.56       61.04      5.74 o 
   0  29   1        0.78        2.93      3.55 o 
   1  29   1      627.12      578.09     12.74 o 
   2  29   1      327.80      301.57     13.21 o 
   3  29   1       21.20       13.97      5.55 o 
  -3  30   1       35.22       38.27      6.31 o 
  -2  30   1       14.77       24.68      4.97 o 
  -1  30   1       13.47       17.22      4.40 o 
   0  30   1      270.97      260.55      6.17 o 
   1  30   1       83.02       85.66      6.70 o 
   2  30   1       24.02       40.37      6.12 o 
   3  30   1       52.59       39.99      7.46 o 
  -3  31   1       57.97       66.21      7.46 o 
  -2  31   1      462.91      432.87     15.90 o 
  -1  31   1       30.04       31.19      4.78 o 
   0  31   1       47.63       56.93      3.86 o 
   1  31   1      390.47      372.62      9.60 o 
   2  31   1      255.60      256.91     12.44 o 
   3  31   1        6.31       -4.21      4.78 o 
  -3  32   1        5.90       10.14      5.17 o 
  -2  32   1       24.19       37.69      5.36 o 
  -1  32   1       64.41       55.11      5.55 o 
   0  32   1      250.40      265.83      6.47 o 
   1  32   1     2136.39     2105.99     55.31 o 
   2  32   1       64.67       65.63      7.46 o 
   3  32   1       20.16       10.71      6.12 o 
  -3  33   1       21.58       23.15      5.74 o 
  -2  33   1        2.28       11.29      4.40 o 
  -1  33   1       25.27       23.73      4.59 o 
   0  33   1      895.71      882.68     29.35 o 
   1  33   1     1031.49      992.46     29.73 o 
   2  33   1       16.34       22.00      5.74 o 
   3  33   1        0.27       -1.15      5.74 o 
  -3  34   1       18.97       18.37      5.74 o 
  -2  34   1       84.60      103.53      7.85 o 
  -1  34   1        7.61       11.67      4.02 o 
   0  34   1      223.94      241.62      8.25 o 
   1  34   1      708.65      652.97     21.66 o 
   2  34   1        0.75        3.44      4.40 o 
   3  34   1        9.76        6.12      5.55 o 
  -3  35   1        2.53       -4.78      4.78 o 
  -2  35   1      580.21      546.16     19.35 o 
  -1  35   1        9.31        7.27      4.02 o 
   0  35   1      175.54      160.60      5.22 o 
   1  35   1       76.38       77.31      7.08 o 
   2  35   1       61.97       64.68      7.65 o 
   3  35   1        1.80       -1.15      5.74 o 
  -3  36   1      387.45      393.28     17.23 o 
  -2  36   1       17.40       17.79      5.17 o 
  -1  36   1        1.09       -0.19      3.44 o 
   0  36   1       84.11       81.05      4.07 o 
   1  36   1       12.11       12.44      4.40 o 
   2  36   1        0.94       -4.21      4.21 o 
   3  36   1      112.16      117.12     10.72 o 
  -3  37   1       72.79       87.07      8.99 o 
  -2  37   1      248.45      256.70     12.44 o 
  -1  37   1       74.13       67.93      6.51 o 
   0  37   1        4.05       12.62      3.83 o 
   1  37   1      454.66      378.07     15.32 o 
   2  37   1       38.80       29.85      5.93 o 
   3  37   1        8.70       13.01      6.70 o 
  -3  38   1        5.37       -4.97      5.17 o 
  -2  38   1       71.51       67.36      7.27 o 
  -1  38   1      345.47      350.40     13.79 o 
   0  38   1      336.67      361.15     12.16 o 
   1  38   1      230.44      222.82     11.29 o 
   2  38   1        0.01        2.30      5.17 o 
   3  38   1        3.06        4.21      5.93 o 
  -3  39   1      165.16      170.52     11.87 o 
  -2  39   1       22.09       32.34      6.31 o 
  -1  39   1      152.43      144.69      8.61 o 
   0  39   1      797.90      709.07     16.38 o 
   1  39   1       19.22       16.45      4.97 o 
   2  39   1        4.13        1.53      5.17 o 
  -3  40   1      110.27      108.31      9.95 o 
  -2  40   1       74.11       80.56      7.85 o 
  -1  40   1       87.45      111.76      8.23 o 
   0  40   1      339.34      359.31     10.55 o 
   1  40   1       46.08       41.14      6.51 o 
   2  40   1        5.82       -4.40      4.40 o 
  -2  41   1       41.82       40.18      6.51 o 
  -1  41   1      160.13      153.11      9.38 o 
   0  41   1        7.81       20.47      3.70 o 
   1  41   1        5.09        0.96      4.78 o 
   2  41   1       22.23       22.96      6.12 o 
  -2  42   1        0.88        8.99      4.97 o 
  -1  42   1       10.95       17.60      4.97 o 
   0  42   1      188.90      184.35      9.19 o 
   1  42   1       14.78       25.06      6.12 o 
   2  42   1        6.14        0.77      5.55 o 
  -2  43   1      122.12      128.98      9.76 o 
  -1  43   1        1.72        7.84      4.40 o 
   0  43   1        7.03        9.10      3.57 o 
   1  43   1        0.09       -0.19      4.78 o 
   2  43   1        3.00       -0.38      5.55 o 
  -2  44   1      109.95      132.23      9.95 o 
  -1  44   1      212.17      231.99     12.06 o 
   0  44   1        0.01       -2.17      3.16 o 
   1  44   1        0.43        6.89      5.17 o 
   2  44   1        0.01        1.15      5.93 o 
  -2  45   1       73.44       74.82      8.61 o 
  -1  45   1       73.28       72.52      7.46 o 
   0  45   1       14.97        6.97      5.07 o 
   1  45   1        0.13       -1.15      4.78 o 
   2  45   1        5.04        0.00      5.93 o 
  -2  46   1      157.46      150.62     10.91 o 
  -1  46   1      302.36      329.46     14.74 o 
   0  46   1        2.00       -0.67      3.37 o 
   1  46   1        2.50       -1.91      4.59 o 
  -1  47   1       41.53       42.09      6.51 o 
   0  47   1       49.13       74.39      5.88 o 
   1  47   1       31.03       35.40      7.08 o 
  -1  48   1       57.21       46.88      7.08 o 
   0  48   1       65.44       86.87      9.38 o 
   1  48   1        0.34       -0.38      5.55 o 
  -1  49   1        2.47        9.18      5.55 o 
   0  49   1        0.59        4.97      5.74 o 
   1  49   1        0.01        1.72      5.93 o 
   0  50   1        0.60        7.08      6.31 o 
  -4   0   2        5.44        5.36      4.78 o 
  -3   0   2      212.19      220.54     10.72 o 
  -2   0   2      227.64      205.28      8.43 o 
  -1   0   2     8713.55     8824.05    211.92 o 
   0   0   2       85.32       90.84      2.24 o 
   1   0   2      438.22      395.70      8.40 o 
   2   0   2      338.50      314.44     11.01 o 
   3   0   2       23.28       17.60      4.97 o 
   4   0   2        6.47       12.82      5.36 o 
  -4   1   2       13.08        4.21      3.25 o 
  -3   1   2       59.42       53.71      4.05 o 
  -2   1   2     2252.67     2298.72     40.46 o 
  -1   1   2     6208.77     6190.73    103.12 o 
   0   1   2       39.92       36.08      1.26 o 
   1   1   2      302.00      287.54      4.67 o 
   2   1   2      287.02      321.73      5.91 o 
   3   1   2       90.94       92.63      5.48 o 
   4   1   2       33.37       34.53      4.67 o 
  -4   2   2       98.53       94.99      6.09 o 
  -3   2   2        9.36        9.55      4.40 o 
  -2   2   2        5.92       20.74      2.58 o 
  -1   2   2     2017.92     2096.27     36.48 o 
   0   2   2      459.86      424.95      5.71 o 
   1   2   2      630.69      577.58      7.99 o 
   2   2   2     1361.74     1324.47     17.49 o 
   3   2   2       39.88       38.68      3.99 o 
   4   2   2        9.08       10.68      3.72 o 
  -4   3   2       38.89       35.74      4.67 o 
  -3   3   2        4.77        7.01      3.35 o 
  -2   3   2      145.83      162.12      5.35 o 
  -1   3   2       22.83       26.10      1.78 o 
   0   3   2        1.07        9.19      1.52 o 
   1   3   2       87.23      106.55      2.60 o 
   2   3   2       42.53       61.45      3.29 o 
   3   3   2      101.95       93.67      5.48 o 
   4   3   2      136.95      134.01     12.25 o 
  -4   4   2        0.44        0.17      3.24 o 
  -3   4   2       50.82       55.10      4.26 o 
  -2   4   2     2635.96     2673.41     46.59 o 
  -1   4   2      507.81      499.22      8.07 o 
   0   4   2      644.78      604.50     11.25 o 
   1   4   2     1951.82     1915.20     23.25 o 
   2   4   2      124.23      116.87      3.44 o 
   3   4   2        6.14        8.37      2.89 o 
   4   4   2       83.26       88.89      6.16 o 
  -4   5   2        3.60        5.07      3.38 o 
  -3   5   2       51.66       54.84      4.19 o 
  -2   5   2      554.23      556.02     12.00 o 
  -1   5   2       21.10       31.33      2.00 o 
   0   5   2      431.30      407.68      8.02 o 
   1   5   2      107.10      104.73      2.60 o 
   2   5   2      107.70      115.38      3.44 o 
   3   5   2      169.32      172.49      7.46 o 
   4   5   2       41.12       44.29      4.94 o 
  -4   6   2      120.34      116.91      6.56 o 
  -3   6   2      206.74      222.51     11.01 o 
  -2   6   2      569.86      559.56     16.11 o 
  -1   6   2      167.84      150.81      3.46 o 
   0   6   2      333.91      310.64      5.33 o 
   1   6   2       90.47       82.37      2.46 o 
   2   6   2       39.68       38.65      2.24 o 
   3   6   2      133.48      132.99      6.29 o 
   4   6   2       33.26       46.09      5.00 o 
  -4   7   2        0.51        1.01      3.25 o 
  -3   7   2        6.57        7.39      2.05 o 
  -2   7   2      507.13      517.93     11.38 o 
  -1   7   2      402.03      395.51      6.70 o 
   0   7   2      287.25      257.89      4.32 o 
   1   7   2     2246.68     2374.34     28.52 o 
   2   7   2      779.53      808.55     11.60 o 
   3   7   2      123.41      120.85      5.89 o 
   4   7   2       25.20       30.89      4.60 o 
  -4   8   2       26.69       31.35      4.46 o 
  -3   8   2        0.02       -0.45      1.79 o 
  -2   8   2      487.83      497.24     11.04 o 
  -1   8   2      301.37      296.08      5.46 o 
   0   8   2     1614.28     1582.18     22.25 o 
   1   8   2      822.24      788.01     10.56 o 
   2   8   2        8.65       10.05      1.66 o 
   3   8   2      217.98      216.15      7.71 o 
   4   8   2       36.52       34.29      8.71 o 
  -4   9   2       11.26       12.34      3.65 o 
  -3   9   2        4.10        5.85      3.06 o 
  -2   9   2      267.07      269.75      5.38 o 
  -1   9   2       12.05       15.86      1.36 o 
   0   9   2      616.40      608.42      8.81 o 
   1   9   2       94.08      115.67      5.48 o 
   2   9   2      192.78      201.72      4.56 o 
   3   9   2       41.16       51.04      6.53 o 
   4   9   2       29.83       41.31      9.47 o 
  -4  10   2        1.15       -1.31      6.03 o 
  -3  10   2        0.00        1.72      2.57 o 
  -2  10   2      257.49      287.54      5.60 o 
  -1  10   2      295.81      283.78      5.37 o 
   0  10   2      966.17      914.90     10.18 o 
   1  10   2     2184.08     2300.23     37.22 o 
   2  10   2        0.86        0.50      1.86 o 
   3  10   2       79.71       82.40      4.27 o 
   4  10   2      175.66      180.64      8.25 o 
  -4  11   2        0.33        2.87      4.59 o 
  -3  11   2      139.95      141.00      6.21 o 
  -2  11   2      327.80      328.40      6.11 o 
  -1  11   2       14.89       18.44      1.70 o 
   0  11   2      697.31      664.51      7.60 o 
   1  11   2      869.17      906.45     20.01 o 
   2  11   2       74.08       83.35      3.56 o 
   3  11   2      124.48      127.90      5.03 o 
   4  11   2      409.47      419.72     17.42 o 
  -4  12   2       51.45       65.25      8.04 o 
  -3  12   2       86.72       87.34      5.07 o 
  -2  12   2      203.35      230.93      4.78 o 
  -1  12   2      179.33      182.60      4.09 o 
   0  12   2     1506.51     1437.35     17.49 o 
   1  12   2        4.22        4.65      1.10 o 
   2  12   2       27.18       28.47      3.38 o 
   3  12   2       35.85       36.53      3.24 o 
   4  12   2      313.68      346.30     11.35 o 
  -4  13   2        2.87        2.30      4.97 o 
  -3  13   2        1.42        2.63      2.64 o 
  -2  13   2       23.02       23.30      2.00 o 
  -1  13   2       83.82       81.33      2.73 o 
   0  13   2      273.47      303.38      6.33 o 
   1  13   2      752.87      787.86     12.56 o 
   2  13   2       24.07       18.58      3.02 o 
   3  13   2        5.25        3.43      2.46 o 
   4  13   2       98.72      115.05      6.77 o 
  -4  14   2       28.24       21.43      6.12 o 
  -3  14   2      145.32      146.68      6.36 o 
  -2  14   2      334.56      377.51      6.72 o 
  -1  14   2       42.81       38.60      2.38 o 
   0  14   2     3801.66     3867.02     45.37 o 
   1  14   2     1023.05     1034.42     15.71 o 
   2  14   2        2.17        1.99      2.64 o 
   3  14   2      108.19      107.38      4.85 o 
   4  14   2      417.69      403.45     17.04 o 
  -4  15   2        2.76        0.96      5.17 o 
  -3  15   2      115.63      109.77      5.68 o 
  -2  15   2        2.48        5.43      1.96 o 
  -1  15   2        4.93        4.59      1.31 o 
   0  15   2     1442.20     1500.22     35.94 o 
   1  15   2       67.03       87.94      3.12 o 
   2  15   2       16.24       16.39      3.04 o 
   3  15   2      161.34      164.89      5.76 o 
   4  15   2      161.93      165.26      7.92 o 
  -4  16   2       31.08       28.89      6.12 o 
  -3  16   2        0.32        4.27      2.77 o 
  -2  16   2      381.74      417.78     13.98 o 
  -1  16   2      259.35      262.49      5.46 o 
   0  16   2     1100.85     1113.54     13.97 o 
   1  16   2      204.80      220.40      9.00 o 
   2  16   2       42.15       40.68      6.31 o 
   3  16   2      355.61      358.87      8.61 o 
   4  16   2        0.98        8.04      5.17 o 
  -4  17   2       43.84       32.15      6.89 o 
  -3  17   2       76.49       87.56      5.33 o 
  -2  17   2        1.33        4.71      2.02 o 
  -1  17   2      124.37      106.56      3.29 o 
   0  17   2       31.48       38.98      3.33 o 
   1  17   2       52.25       45.08      8.32 o 
   2  17   2        0.38        0.48      2.71 o 
   3  17   2       16.55       31.93      3.38 o 
   4  17   2        6.68        5.93      5.17 o 
  -4  18   2       29.89       33.29      6.89 o 
  -3  18   2        4.33        4.23      3.16 o 
  -2  18   2       15.08       16.88      4.88 o 
  -1  18   2      845.81      897.41     13.98 o 
   0  18   2      160.95      148.87      3.58 o 
   1  18   2      227.07      204.36      6.00 o 
   2  18   2       79.59       76.82      4.80 o 
   3  18   2      200.02      204.75      9.86 o 
   4  18   2       14.59       12.63      5.55 o 
  -4  19   2       32.53       31.19      6.31 o 
  -3  19   2        0.48       -1.24      2.44 o 
  -2  19   2      558.57      595.37     14.37 o 
  -1  19   2       92.28      121.88      5.84 o 
   0  19   2       26.32       22.67      1.67 o 
   1  19   2      741.93      780.38     24.36 o 
   2  19   2       74.28       87.56      5.21 o 
   3  19   2       89.09       93.12      5.86 o 
   4  19   2        9.03        4.02      5.17 o 
  -4  20   2      338.22      307.28     15.51 o 
  -3  20   2       90.52       82.48      7.08 o 
  -2  20   2       10.10       12.06      2.56 o 
  -1  20   2     2893.44     3092.53     50.49 o 
   0  20   2      257.88      283.45      5.54 o 
   1  20   2        4.23        5.16      2.02 o 
   2  20   2      303.39      281.47      8.46 o 
   3  20   2      205.66      205.00      8.01 o 
   4  20   2        0.13        9.76      5.74 o 
  -4  21   2       53.77       48.22      7.85 o 
  -3  21   2        3.80        0.77      3.83 o 
  -2  21   2      102.59      101.01      4.77 o 
  -1  21   2      654.22      687.58     11.47 o 
   0  21   2      203.19      198.27      4.56 o 
   1  21   2      199.32      172.50      8.81 o 
   2  21   2      580.11      537.69     24.81 o 
   3  21   2       66.02       65.98      5.27 o 
   4  21   2       15.89       17.79      6.12 o 
  -4  22   2        0.02       -0.38      5.17 o 
  -3  22   2        0.01        4.78      4.02 o 
  -2  22   2        0.31        1.24      2.16 o 
  -1  22   2        3.72       12.76      3.01 o 
   0  22   2       52.59       55.58      2.73 o 
   1  22   2        9.86       11.48      3.64 o 
   2  22   2       51.56       57.83      4.59 o 
   3  22   2        0.18       -0.77      3.64 o 
   4  22   2       13.00       13.78      5.93 o 
  -4  23   2       24.38       21.05      5.93 o 
  -3  23   2        1.06        3.83      4.02 o 
  -2  23   2       40.16       42.11      3.54 o 
  -1  23   2     1028.36     1072.25     16.75 o 
   0  23   2      250.80      271.34      6.09 o 
   1  23   2       29.62       24.11      4.40 o 
   2  23   2      323.18      322.27     13.79 o 
   3  23   2      204.10      188.31     10.34 o 
   4  23   2        0.03        1.72      4.97 o 
  -4  24   2        1.24       -1.72      5.17 o 
  -3  24   2        7.77        4.21      4.21 o 
  -2  24   2      130.26      128.01      5.45 o 
  -1  24   2      141.45      123.82      5.83 o 
   0  24   2       67.18       83.49      3.24 o 
   1  24   2       38.48       46.88      5.36 o 
   2  24   2     1516.58     1344.40     38.03 o 
   3  24   2        4.95        2.44      3.57 o 
  -4  25   2        0.42        0.96      5.36 o 
  -3  25   2       70.10       66.02      6.70 o 
  -2  25   2      197.30      205.51      6.95 o 
  -1  25   2       39.20       53.29      3.63 o 
   0  25   2      146.71      163.57      6.03 o 
   1  25   2      308.60      285.14     11.87 o 
   2  25   2      478.85      570.06     20.11 o 
   3  25   2       16.82        7.65      5.74 o 
  -4  26   2       20.92       13.39      6.31 o 
  -3  26   2       64.48       49.18      6.31 o 
  -2  26   2      433.26      414.87     14.56 o 
  -1  26   2      109.63      115.50      4.21 o 
   0  26   2      526.09      504.48      9.11 o 
   1  26   2      308.50      281.46      8.11 o 
   2  26   2       88.14       85.16      7.65 o 
   3  26   2       72.95       82.47      8.99 o 
  -4  27   2        0.03       -3.44      5.36 o 
  -3  27   2       11.90       16.65      5.17 o 
  -2  27   2       28.72       38.27      4.78 o 
  -1  27   2       86.38       89.51      4.69 o 
   0  27   2       81.19       83.87      3.57 o 
   1  27   2        4.36       12.23      2.83 o 
   2  27   2       16.70       24.68      5.36 o 
   3  27   2      115.95      116.93      9.76 o 
  -4  28   2        0.13       -4.78      4.78 o 
  -3  28   2      101.18       91.47      7.85 o 
  -2  28   2      184.71      175.53      8.80 o 
  -1  28   2       85.33       97.99      4.68 o 
   0  28   2      649.58      614.25     10.81 o 
   1  28   2      694.07      642.20     14.26 o 
   2  28   2      257.93      247.15     12.64 o 
   3  28   2        2.70       16.07      5.93 o 
  -3  29   2       10.00        9.18      4.78 o 
  -2  29   2       65.48       69.46      5.93 o 
  -1  29   2       31.80       33.68      4.40 o 
   0  29   2      505.51      474.01      9.03 o 
   1  29   2      172.15      170.73      6.48 o 
   2  29   2        2.91        0.96      4.59 o 
   3  29   2       22.97       26.21      6.70 o 
  -3  30   2       15.41       15.69      5.17 o 
  -2  30   2       21.57       30.04      4.59 o 
  -1  30   2      184.17      169.41      8.04 o 
   0  30   2      110.45      123.29      4.38 o 
   1  30   2      266.92      258.28      8.15 o 
   2  30   2        1.78        2.10      4.59 o 
   3  30   2        0.01        0.19      5.55 o 
  -3  31   2       92.48       96.64      8.42 o 
  -2  31   2       10.28        8.61      4.02 o 
  -1  31   2      101.78       91.48      6.32 o 
   0  31   2      635.14      614.01     11.17 o 
   1  31   2       68.15       80.07      5.09 o 
   2  31   2       42.15       41.71      6.31 o 
   3  31   2       75.79       76.92      9.38 o 
  -3  32   2      730.52      697.45     23.57 o 
  -2  32   2      174.19      175.90      9.38 o 
  -1  32   2        0.34        3.25      3.44 o 
   0  32   2     1398.15     1369.77     21.23 o 
   1  32   2       51.39       57.18      4.36 o 
   2  32   2       12.64        6.31      4.97 o 
   3  32   2       95.01       84.58      9.76 o 
  -3  33   2       17.94       23.73      5.74 o 
  -2  33   2       68.74       59.32      5.93 o 
  -1  33   2      211.00      185.87      8.81 o 
   0  33   2      199.26      215.95      6.77 o 
   1  33   2        9.37        7.78      2.97 o 
   2  33   2       30.14       25.45      5.93 o 
   3  33   2        1.87        6.12      6.51 o 
  -3  34   2       88.78       91.85      8.23 o 
  -2  34   2       26.09       23.92      4.97 o 
  -1  34   2       21.70       34.44      4.59 o 
   0  34   2       68.83       67.45      3.65 o 
   1  34   2      117.29      113.68      5.60 o 
   2  34   2       96.83      101.61      9.38 o 
   3  34   2       40.08       38.08      8.23 o 
  -3  35   2      312.17      326.02     14.74 o 
  -2  35   2        3.58       -0.96      3.64 o 
  -1  35   2      130.53      116.36      7.08 o 
   0  35   2       20.02       17.81      2.58 o 
   1  35   2       10.88       14.62      3.30 o 
   2  35   2       23.41       22.96      6.31 o 
   3  35   2       10.47       26.79      7.65 o 
  -3  36   2       20.80       19.71      5.93 o 
  -2  36   2        0.11       -2.68      3.83 o 
  -1  36   2       56.89       41.91      4.78 o 
   0  36   2      329.44      317.76     10.76 o 
   1  36   2       27.66       25.95      5.93 o 
   2  36   2       11.77       15.88      6.12 o 
   3  36   2       77.45       74.82      9.57 o 
  -3  37   2        0.03        5.36      5.36 o 
  -2  37   2       42.17       29.85      5.55 o 
  -1  37   2      127.97      106.60      7.08 o 
   0  37   2        2.22       15.11      4.78 o 
   1  37   2        0.10        7.46      4.78 o 
   2  37   2       83.83       95.87      9.57 o 
  -3  38   2      135.46      133.58     10.14 o 
  -2  38   2        0.51        3.44      4.02 o 
  -1  38   2       56.44       76.54      6.31 o 
   0  38   2      475.45      434.49     10.59 o 
   1  38   2        2.44        7.27      4.59 o 
   2  38   2       20.05       18.56      6.51 o 
  -3  39   2       21.01       18.37      6.12 o 
  -2  39   2       29.77       29.27      5.36 o 
  -1  39   2      218.48      189.50      9.38 o 
   0  39   2       23.69       28.13      3.12 o 
   1  39   2      131.66      134.92     10.14 o 
   2  39   2        1.99        3.83      5.74 o 
  -2  40   2       18.17       13.97      4.78 o 
  -1  40   2       86.97       93.58      7.27 o 
   0  40   2        7.89        3.25      2.67 o 
   1  40   2       61.47       68.89      8.04 o 
   2  40   2        3.90       -2.30      5.74 o 
  -2  41   2       11.87       12.25      4.59 o 
  -1  41   2       66.71       62.57      6.12 o 
   0  41   2       39.93       31.20      4.09 o 
   1  41   2        0.44        0.19      5.17 o 
   2  41   2       49.13       53.96      8.61 o 
  -2  42   2      138.79      109.47      8.42 o 
  -1  42   2       17.08       23.15      4.97 o 
   0  42   2        4.78       10.71      5.17 o 
   1  42   2       26.50       31.57      6.51 o 
   2  42   2        2.70       10.71      6.51 o 
  -2  43   2        7.87        4.21      4.40 o 
  -1  43   2       37.91       39.22      5.74 o 
   0  43   2        0.38       -2.30      4.40 o 
   1  43   2       31.02       40.37      7.27 o 
   2  43   2        4.10        8.23      6.70 o 
  -2  44   2       39.33       44.58      6.51 o 
  -1  44   2        4.44        0.19      3.83 o 
   0  44   2        1.85        5.74      5.55 o 
   1  44   2       51.68       49.75      7.85 o 
   2  44   2        1.27        7.46      6.70 o 
  -2  45   2       46.98       50.71      6.70 o 
  -1  45   2       35.70       37.12      5.74 o 
   0  45   2       68.72       71.76      8.80 o 
   1  45   2      115.22      111.95      9.95 o 
  -1  46   2       52.74       62.38      6.89 o 
   0  46   2        0.13        8.42      5.93 o 
   1  46   2        4.22        7.27      5.93 o 
  -1  47   2       70.86       87.64      8.23 o 
   0  47   2        0.16       -2.49      4.78 o 
   1  47   2        1.31       -0.57      5.55 o 
  -1  48   2        0.73        0.77      4.21 o 
   0  48   2        5.51        5.93      5.74 o 
   1  48   2        0.52       -0.57      5.55 o 
   0  49   2       35.69       35.97      8.04 o 
  -4   1   3       37.42       38.00      5.55 o 
  -3   1   3       13.45       14.33      2.98 o 
  -2   1   3      723.52      728.30     16.69 o 
  -1   1   3     1088.52     1099.14     13.80 o 
   0   1   3      242.70      289.12      3.96 o 
   1   1   3        1.92        1.43      0.90 o 
   2   1   3       13.44       18.82      3.18 o 
   3   1   3       32.84       33.10      4.12 o 
   4   1   3       31.21       39.93      5.06 o 
  -4   2   3       16.89       16.90      3.70 o 
  -3   2   3      342.70      346.35     10.34 o 
  -2   2   3      782.49      784.07     15.67 o 
  -1   2   3      223.98      212.96      3.77 o 
   0   2   3      145.73      142.94      2.89 o 
   1   2   3       25.39       35.00      1.83 o 
   2   2   3       96.95      103.87      5.20 o 
   3   2   3      148.19      154.53      6.97 o 
   4   2   3       26.60       27.18     10.43 o 
  -4   3   3        1.02        1.85      3.02 o 
  -3   3   3       58.54       61.20      4.32 o 
  -2   3   3     3920.11     3993.82     68.01 o 
  -1   3   3      262.07      244.92      4.15 o 
   0   3   3       61.88       68.76      4.81 o 
   1   3   3      758.07      822.68     11.18 o 
   2   3   3       12.43       15.92      2.32 o 
   3   3   3       45.18       52.86      7.94 o 
   4   3   3        8.41       12.07      3.98 o 
  -4   4   3        1.28        0.62      3.44 o 
  -3   4   3       40.23       48.27      9.66 o 
  -2   4   3      207.35      230.11      8.04 o 
  -1   4   3        0.00       -0.71      0.90 o 
   0   4   3      648.47      688.74      9.01 o 
   1   4   3      914.37      900.09     20.61 o 
   2   4   3      213.65      216.21      5.67 o 
   3   4   3      319.44      306.00      9.61 o 
   4   4   3       29.80       35.60      4.86 o 
  -4   5   3       12.75       16.18      3.70 o 
  -3   5   3      835.64      800.62     17.69 o 
  -2   5   3       73.54       85.77      7.08 o 
  -1   5   3       42.91       42.26      1.93 o 
   0   5   3     1633.24     1718.68     18.58 o 
   1   5   3      895.31      978.16     22.76 o 
   2   5   3      270.35      275.12      6.63 o 
   3   5   3        4.25        6.50      3.92 o 
   4   5   3       84.16       79.84      6.29 o 
  -4   6   3        2.94       -2.35      2.91 o 
  -3   6   3      299.81      295.93      8.94 o 
  -2   6   3      840.36      872.11     17.29 o 
  -1   6   3        5.87        9.89      1.09 o 
   0   6   3       74.28       81.12      2.25 o 
   1   6   3      357.97      387.61      5.45 o 
   2   6   3      329.87      305.50      7.04 o 
   3   6   3        9.32       16.63      3.45 o 
   4   6   3        2.80       12.04      4.26 o 
  -4   7   3        0.83        0.84      3.18 o 
  -3   7   3      315.97      301.26      9.07 o 
  -2   7   3      485.97      495.55     15.24 o 
  -1   7   3        7.11        9.45      1.22 o 
   0   7   3      116.86      132.14      2.90 o 
   1   7   3       61.21       58.90      2.23 o 
   2   7   3        0.61       -1.77      2.01 o 
   3   7   3      216.23      235.91      8.59 o 
   4   7   3       90.01       95.23      6.48 o 
  -4   8   3        3.39        3.56      3.24 o 
  -3   8   3      125.33      123.20      5.81 o 
  -2   8   3       25.56       26.41      2.56 o 
  -1   8   3        5.86        2.76      0.97 o 
   0   8   3      262.07      263.44      4.65 o 
   1   8   3      711.83      740.37     10.33 o 
   2   8   3      282.20      266.54      6.63 o 
   3   8   3      701.06      706.84     16.60 o 
   4   8   3      110.26      105.05     14.35 o 
  -4   9   3       28.44       33.34      4.38 o 
  -3   9   3       58.48       57.95      4.26 o 
  -2   9   3      239.88      251.25      6.89 o 
  -1   9   3      776.46      743.75     11.53 o 
   0   9   3     1139.56     1224.23     17.93 o 
   1   9   3       22.44       27.51      2.51 o 
   2   9   3       98.46      100.94      4.18 o 
   3   9   3       34.72       37.65      6.41 o 
   4   9   3      118.13      103.66      6.89 o 
  -4  10   3       13.06       13.12      3.85 o 
  -3  10   3      268.31      259.03      8.46 o 
  -2  10   3        3.10        4.48      1.82 o 
  -1  10   3      958.19      912.29     13.79 o 
   0  10   3      750.16      774.15     10.07 o 
   1  10   3      315.18      329.30      5.65 o 
   2  10   3       28.68       29.95      2.75 o 
   3  10   3      459.00      450.09     12.32 o 
   4  10   3        7.11       15.67      7.08 o 
  -4  11   3       58.59       61.97      5.33 o 
  -3  11   3      158.85      160.12     14.55 o 
  -2  11   3      140.04      131.71      4.91 o 
  -1  11   3        5.81        7.35      1.79 o 
   0  11   3      798.99      915.18     11.71 o 
   1  11   3        5.98       13.44      1.49 o 
   2  11   3      312.53      306.14      7.26 o 
   3  11   3      228.16      223.21      8.39 o 
   4  11   3        1.75        6.32      3.85 o 
  -4  12   3       46.26       45.00      4.87 o 
  -3  12   3      271.79      277.56     10.15 o 
  -2  12   3      237.39      228.79      7.75 o 
  -1  12   3       14.78       19.79      1.50 o 
   0  12   3       97.34      100.65      4.40 o 
   1  12   3      291.01      275.64      5.08 o 
   2  12   3       12.96       16.46      2.63 o 
   3  12   3       73.22       80.94      5.61 o 
   4  12   3       38.30       37.32      5.07 o 
  -4  13   3       51.98       37.15      4.73 o 
  -3  13   3      297.53      307.24      9.39 o 
  -2  13   3        4.31        4.03      1.88 o 
  -1  13   3      691.87      654.86     15.09 o 
   0  13   3      910.94     1057.23     13.37 o 
   1  13   3       26.08       36.05      1.98 o 
   2  13   3      227.37      224.23      6.19 o 
   3  13   3      147.14      148.09      7.56 o 
   4  13   3        1.77        9.46      4.11 o 
  -4  14   3      103.97       94.93      6.46 o 
  -3  14   3       35.74       39.46      3.79 o 
  -2  14   3        7.92        7.33      1.93 o 
  -1  14   3      148.44      148.42      3.72 o 
   0  14   3      509.11      529.31      7.36 o 
   1  14   3       14.74       13.12      1.56 o 
   2  14   3      113.26      114.19      4.63 o 
   3  14   3       97.99      109.08      6.16 o 
   4  14   3        0.41        6.60      3.70 o 
  -4  15   3        3.55        2.30      4.40 o 
  -3  15   3        9.36       11.62      2.83 o 
  -2  15   3       33.93       34.35      2.94 o 
  -1  15   3      239.51      241.50      5.08 o 
   0  15   3      134.03      131.90      2.77 o 
   1  15   3       30.06       39.66      2.15 o 
   2  15   3       61.33       64.84      3.75 o 
   3  15   3       40.27       35.65      4.38 o 
   4  15   3       11.91       14.71      4.40 o 
  -4  16   3       68.62       69.84      8.04 o 
  -3  16   3       39.26       39.65      5.26 o 
  -2  16   3        1.24        1.00      1.79 o 
  -1  16   3      288.85      280.30      5.66 o 
   0  16   3        8.18        5.89      0.99 o 
   1  16   3        0.48       -1.03      1.22 o 
   2  16   3       86.61       84.52      5.49 o 
   3  16   3      170.36      155.75      7.75 o 
   4  16   3       17.36       21.44      4.74 o 
  -4  17   3       16.07       17.60      5.93 o 
  -3  17   3       67.64       65.50      4.53 o 
  -2  17   3       34.02       38.44      3.13 o 
  -1  17   3      646.97      616.68     10.25 o 
   0  17   3        3.62        4.63      1.05 o 
   1  17   3        0.94       -0.25      1.28 o 
   2  17   3      288.24      281.43      7.95 o 
   3  17   3       10.20       11.68      3.43 o 
   4  17   3        2.75        6.79      4.03 o 
  -4  18   3       78.93       71.38      8.23 o 
  -3  18   3        5.78        7.18      2.70 o 
  -2  18   3       20.62       16.23      2.48 o 
  -1  18   3      154.04      158.15      4.41 o 
   0  18   3      341.45      339.20      5.97 o 
   1  18   3        6.81        5.81      2.20 o 
   2  18   3      254.39      235.90      8.04 o 
   3  18   3        4.40       -1.98      3.16 o 
  -4  19   3       50.91       44.20      7.27 o 
  -3  19   3       76.17       82.22      5.00 o 
  -2  19   3      179.33      171.81      5.97 o 
  -1  19   3       36.78       36.50      2.31 o 
   0  19   3      173.90      144.05      3.13 o 
   1  19   3        0.48        1.64      2.25 o 
   2  19   3        0.00        0.94      2.34 o 
   3  19   3       15.12       14.86      3.85 o 
  -4  20   3        1.08       -4.78      4.78 o 
  -3  20   3       59.53       66.28      4.65 o 
  -2  20   3        5.80       10.44      2.48 o 
  -1  20   3       13.02       14.02      1.94 o 
   0  20   3       15.53       13.35      1.40 o 
   1  20   3      797.03      679.49     21.10 o 
   2  20   3      122.55      108.17      4.63 o 
   3  20   3        2.31        6.31      3.35 o 
  -4  21   3       93.63       92.24      9.19 o 
  -3  21   3        0.07       -0.33      2.48 o 
  -2  21   3      469.19      465.52     18.68 o 
  -1  21   3      168.02      183.47      5.08 o 
   0  21   3        4.10        2.45      1.24 o 
   1  21   3       53.45       52.05      5.55 o 
   2  21   3      287.03      290.18      7.37 o 
   3  21   3        0.21       -1.04      3.11 o 
  -4  22   3       10.63       -4.78      4.97 o 
  -3  22   3       63.55       74.79      5.06 o 
  -2  22   3      177.89      182.94     15.41 o 
  -1  22   3       83.79       88.19      4.16 o 
   0  22   3       14.78       11.80      2.70 o 
   1  22   3       45.82       51.66      5.93 o 
   2  22   3       14.18       16.98      2.81 o 
   3  22   3       15.97       14.73      3.85 o 
  -4  23   3        2.55        7.08      5.55 o 
  -3  23   3      138.52      131.48      8.61 o 
  -2  23   3        9.98        9.70      2.61 o 
  -1  23   3       34.77       38.43      2.76 o 
   0  23   3       16.93       17.27      3.04 o 
   1  23   3      357.47      319.64     13.02 o 
   2  23   3       50.49       50.71      6.31 o 
   3  23   3       50.10       44.74      4.94 o 
  -4  24   3       45.43       48.60      7.46 o 
  -3  24   3        0.11       -1.15      3.83 o 
  -2  24   3       53.11       49.60      3.86 o 
  -1  24   3        1.70        5.10      2.02 o 
   0  24   3        6.85        9.76      2.84 o 
   1  24   3       54.46       49.18      5.93 o 
   2  24   3       84.88       82.10      7.65 o 
   3  24   3       79.86       76.61      5.68 o 
  -4  25   3        3.30       -4.40      4.78 o 
  -3  25   3       66.82       59.70      6.51 o 
  -2  25   3      126.59      134.66      5.66 o 
  -1  25   3      366.69      361.67     11.75 o 
   0  25   3        9.44        5.70      2.83 o 
   1  25   3      646.08      634.58     21.08 o 
   2  25   3        2.60       -3.64      4.21 o 
   3  25   3        0.06       -4.59      4.59 o 
  -4  26   3       22.23       21.24      6.31 o 
  -3  26   3        2.57        8.80      4.21 o 
  -2  26   3      604.11      605.40     15.14 o 
  -1  26   3      170.09      177.93      5.16 o 
   0  26   3       74.34       70.64      4.87 o 
   1  26   3      408.79      357.40     14.36 o 
   2  26   3      223.70      196.59     11.10 o 
   3  26   3        4.36       -3.54      9.85 o 
  -4  27   3       92.58       93.38      9.38 o 
  -3  27   3      224.41      197.16     10.34 o 
  -2  27   3        0.09        3.45      2.53 o 
  -1  27   3        2.95        3.93      2.20 o 
   0  27   3        0.39       -3.73      3.73 o 
   1  27   3        7.45        8.14      3.04 o 
   2  27   3        0.14       -3.25      4.02 o 
   3  27   3       11.91       16.65      5.55 o 
  -3  28   3       12.59       10.71      4.40 o 
  -2  28   3       10.66        4.02      3.25 o 
  -1  28   3      782.89      749.85     13.01 o 
   0  28   3        8.44       10.46      3.18 o 
   1  28   3      240.00      223.71      7.84 o 
   2  28   3       51.58       37.89      6.70 o 
   3  28   3       13.36       13.39      5.55 o 
  -3  29   3       24.94       30.61      5.74 o 
  -2  29   3       18.81       11.86      3.83 o 
  -1  29   3      114.00      123.06      7.40 o 
   0  29   3       27.48       26.55      5.36 o 
   1  29   3      174.21      181.90      8.33 o 
   2  29   3       60.27       48.79      7.27 o 
   3  29   3        7.31       13.97      4.97 o 
  -3  30   3        7.40       -0.77      4.02 o 
  -2  30   3       76.59       69.27      5.93 o 
  -1  30   3      128.46      134.33      5.52 o 
   0  30   3      158.31      143.22      6.36 o 
   1  30   3       20.38       20.40      4.11 o 
   2  30   3        0.00        1.72      5.17 o 
   3  30   3       66.78       71.95      8.23 o 
  -3  31   3        2.83       -3.64      3.64 o 
  -2  31   3      256.46      242.93     10.34 o 
  -1  31   3      531.77      530.61     12.22 o 
   0  31   3      117.39      120.44      7.94 o 
   1  31   3      114.95      100.98      5.41 o 
   2  31   3       54.35       57.02      7.65 o 
   3  31   3      113.32      121.71     10.14 o 
  -3  32   3        9.70        6.51      4.40 o 
  -2  32   3       84.36       78.84      6.51 o 
  -1  32   3        8.17        9.44      2.93 o 
   0  32   3       26.99       30.54      3.85 o 
   1  32   3        3.35        6.15      2.97 o 
   2  32   3       17.04       24.87      6.51 o 
   3  32   3       12.90       17.41      5.74 o 
  -3  33   3       65.04       56.83      6.89 o 
  -2  33   3       84.05       84.01      6.70 o 
  -1  33   3       15.75       17.80      3.10 o 
   0  33   3      322.97      317.42     13.88 o 
   1  33   3        0.52        1.42      3.10 o 
   2  33   3        1.60       -3.44      4.59 o 
   3  33   3        1.25        6.51      5.36 o 
  -3  34   3       26.39       26.98      5.36 o 
  -2  34   3       61.96       52.62      5.74 o 
  -1  34   3      354.55      335.33      9.29 o 
   0  34   3       40.39       41.28      4.26 o 
   1  34   3        0.55        0.57      2.84 o 
   2  34   3        9.01       11.10      5.55 o 
  -3  35   3       31.23       29.27      5.74 o 
  -2  35   3        8.74        9.57      4.02 o 
  -1  35   3        2.09       -1.04      6.03 o 
   0  35   3        6.32        8.53      4.11 o 
   1  35   3        0.39        0.04      3.02 o 
   2  35   3       53.08       45.35      7.27 o 
  -3  36   3       91.40       75.01      7.46 o 
  -2  36   3        9.17        4.40      4.02 o 
  -1  36   3       26.02       19.29      3.17 o 
   0  36   3      217.34      204.55      7.99 o 
   1  36   3        4.38        2.04      5.45 o 
   2  36   3        0.14        1.93      3.62 o 
  -3  37   3        3.44        0.96      4.78 o 
  -2  37   3        2.81        5.17      4.21 o 
  -1  37   3      212.86      199.65      9.19 o 
   0  37   3        7.93       13.58      6.51 o 
   1  37   3        0.07        1.68      3.18 o 
   2  37   3       41.26       37.69      7.65 o 
  -3  38   3       74.56       86.49      8.23 o 
  -2  38   3       15.09        7.27      4.21 o 
  -1  38   3      356.87      340.25     12.64 o 
   0  38   3       72.73       76.64      5.61 o 
   1  38   3        1.02        3.81      3.45 o 
   2  38   3        0.36        0.96      5.93 o 
  -2  39   3       12.20       11.29      4.59 o 
  -1  39   3      324.56      307.48     12.25 o 
   0  39   3        1.11       -0.78      3.92 o 
   1  39   3        3.66       -0.12      3.35 o 
  -2  40   3        1.77        1.34      3.83 o 
  -1  40   3       18.46       21.81      4.40 o 
   0  40   3        9.41       11.59      4.05 o 
   1  40   3       10.99       17.85      4.11 o 
  -2  41   3        0.01        2.30      4.21 o 
  -1  41   3       17.86       16.07      4.21 o 
   0  41   3      102.24      103.50      6.63 o 
   1  41   3       72.94       89.36      9.38 o 
  -2  42   3        0.14        2.30      4.21 o 
  -1  42   3       17.30       10.14      4.21 o 
   0  42   3       61.36       57.82      5.41 o 
   1  42   3       27.39       35.01      7.27 o 
  -2  43   3       76.31       98.55      8.04 o 
  -1  43   3       20.54       30.23      5.17 o 
   0  43   3       80.35       82.59      6.16 o 
   1  43   3       41.91       75.01      8.80 o 
  -2  44   3       15.60       17.03      5.17 o 
  -1  44   3        3.69        9.18      4.40 o 
   0  44   3      146.99      160.95     12.06 o 
   1  44   3       11.65       11.48      6.51 o 
  -1  45   3        1.11        0.57      3.83 o 
   0  45   3       69.62       90.89      9.95 o 
   1  45   3       67.02       85.34      9.38 o 
  -1  46   3        2.25        6.51      4.21 o 
   0  46   3       15.52        8.99      6.70 o 
   1  46   3      150.89      177.60     13.21 o 
  -1  47   3        0.05        1.72      4.21 o 
   0  47   3        0.58        6.51      6.70 o 
   0  48   3        0.00        1.53      6.51 o 
  -4   0   4      429.58      403.10     17.43 o 
  -3   0   4      465.87      445.16     16.47 o 
  -2   0   4      431.95      435.66     14.18 o 
  -1   0   4      900.21      920.48     17.10 o 
   0   0   4     1564.30     1548.97     27.16 o 
   1   0   4      176.89      160.23      8.04 o 
   2   0   4       22.11       24.30      4.97 o 
   3   0   4       87.96       81.14      8.04 o 
   4   0   4       21.88       31.00      7.46 o 
  -4   1   4        1.11        8.48      3.31 o 
  -3   1   4      311.03      298.33      8.87 o 
  -2   1   4       31.53       41.35      6.22 o 
  -1   1   4      377.84      408.52     10.34 o 
   0   1   4      127.01      164.46      6.71 o 
   1   1   4        7.69        5.12      1.76 o 
   2   1   4       19.78       19.02      4.21 o 
   3   1   4       11.02       16.54      3.79 o 
   4   1   4       13.63       24.30      4.94 o 
  -4   2   4       45.80       48.61      4.80 o 
  -3   2   4       22.47       26.21      3.31 o 
  -2   2   4      314.55      313.99      7.99 o 
  -1   2   4      163.96      157.41      3.04 o 
   0   2   4      249.48      253.49      4.50 o 
   1   2   4        0.06        0.58      1.30 o 
   2   2   4       88.09       82.87      5.34 o 
   3   2   4        0.06        0.48      3.25 o 
   4   2   4        1.43        9.33      4.26 o 
  -4   3   4        2.59        4.45      3.18 o 
  -3   3   4      315.11      297.02      8.94 o 
  -2   3   4      186.94      209.33      6.22 o 
  -1   3   4      616.94      687.41      8.43 o 
   0   3   4        3.89       10.84      1.28 o 
   1   3   4       88.73       82.17      2.86 o 
   2   3   4      106.13      103.04      5.89 o 
   3   3   4        0.30       -0.33      3.16 o 
   4   3   4        1.41        6.52      4.26 o 
  -4   4   4      106.03      100.56      6.21 o 
  -3   4   4      186.06      170.44      6.56 o 
  -2   4   4        2.38        2.27      1.74 o 
  -1   4   4       77.01       83.50      2.27 o 
   0   4   4      574.67      604.42      8.49 o 
   1   4   4      450.71      417.71      6.89 o 
   2   4   4      143.07      144.84      6.42 o 
   3   4   4        0.17        2.02      3.31 o 
   4   4   4       20.20       26.22      5.21 o 
  -4   5   4      399.37      382.17     13.88 o 
  -3   5   4      413.15      417.98     11.10 o 
  -2   5   4       84.96       75.20      3.65 o 
  -1   5   4      661.04      699.96      8.58 o 
   0   5   4      454.02      578.45     24.18 o 
   1   5   4       40.22       42.85      2.62 o 
   2   5   4      118.99      120.48      6.09 o 
   3   5   4       54.96       46.98      5.01 o 
   4   5   4       14.42       20.74      8.90 o 
  -4   6   4      354.25      333.75     11.03 o 
  -3   6   4      689.67      672.03     15.62 o 
  -2   6   4        3.93        1.50      1.74 o 
  -1   6   4      155.12      141.09      3.19 o 
   0   6   4     2705.28     2848.58     47.63 o 
   1   6   4       83.00       79.16      3.49 o 
   2   6   4      396.31      386.48     10.56 o 
   3   6   4       16.67       15.63      4.97 o 
   4   6   4        0.10       -2.73      5.64 o 
  -4   7   4       44.86       53.31      5.20 o 
  -3   7   4     1076.02     1031.79     21.50 o 
  -2   7   4        0.98        0.02      1.73 o 
  -1   7   4      567.85      576.41      8.15 o 
   0   7   4      110.09      132.07      6.50 o 
   1   7   4       87.00       89.36      4.92 o 
   2   7   4      858.88      821.22     23.39 o 
   3   7   4       10.19       19.62      6.79 o 
  -4   8   4      176.83      145.19      7.37 o 
  -3   8   4       97.41       98.68      5.14 o 
  -2   8   4       99.64       98.67      4.36 o 
  -1   8   4       80.85       84.45      2.46 o 
   0   8   4      285.61      296.73      5.51 o 
   1   8   4      176.78      174.53      4.98 o 
   2   8   4      119.58      133.21     14.64 o 
   3   8   4      218.94      202.11      9.95 o 
  -4   9   4        2.73        6.02      3.45 o 
  -3   9   4       47.17       56.60      5.17 o 
  -2   9   4       32.59       36.06      2.99 o 
  -1   9   4      182.22      202.65      3.86 o 
   0   9   4      754.93      915.48     13.74 o 
   1   9   4      324.40      321.70     13.80 o 
   2   9   4      142.53      147.47      6.42 o 
   3   9   4        8.98       14.77      3.70 o 
  -4  10   4       21.24       21.88      4.05 o 
  -3  10   4      331.03      323.90      9.54 o 
  -2  10   4      299.45      293.94      7.82 o 
  -1  10   4      346.87      344.87      5.49 o 
   0  10   4      105.95      120.68      2.82 o 
   1  10   4      327.53      306.23      6.81 o 
   2  10   4       93.83       96.57      5.47 o 
   3  10   4        4.73        2.27      3.43 o 
  -4  11   4        5.39        4.78      3.43 o 
  -3  11   4       98.74       99.48      5.14 o 
  -2  11   4        6.84       11.61      2.16 o 
  -1  11   4      924.79      907.98     11.92 o 
   0  11   4        5.42        7.73      1.11 o 
   1  11   4      262.41      271.13      6.43 o 
   2  11   4       35.84       32.46      4.50 o 
   3  11   4       33.39       47.17      7.56 o 
  -4  12   4      227.98      218.48      9.10 o 
  -3  12   4       19.44       25.15      3.44 o 
  -2  12   4      473.40      443.67     11.02 o 
  -1  12   4      251.53      252.54      4.37 o 
   0  12   4        9.29       14.20      1.25 o 
   1  12   4      518.43      516.04      9.69 o 
   2  12   4      403.26      380.69     10.56 o 
   3  12   4      241.91      240.45      9.14 o 
  -4  13   4       90.99       87.37      6.16 o 
  -3  13   4       83.41       87.43      4.98 o 
  -2  13   4      189.67      192.07      6.16 o 
  -1  13   4      136.97      141.14      3.04 o 
   0  13   4       89.93       91.27      2.40 o 
   1  13   4        1.11       11.71      2.19 o 
   2  13   4      266.38      247.35      8.25 o 
   3  13   4       32.59       33.18      4.69 o 
  -4  14   4        0.02       -0.89      6.60 o 
  -3  14   4       45.86       44.34      3.78 o 
  -2  14   4      169.04      167.41      5.74 o 
  -1  14   4       23.04       24.17      1.43 o 
   0  14   4      149.04      142.30      3.08 o 
   1  14   4      181.16      161.47      4.96 o 
   2  14   4       81.80       90.09      9.28 o 
   3  14   4      199.75      187.78      8.26 o 
  -4  15   4       15.44       20.45      4.11 o 
  -3  15   4       16.96       17.47      3.02 o 
  -2  15   4        2.92        3.38      2.10 o 
  -1  15   4      286.16      278.35      7.29 o 
   0  15   4      109.53      121.61      2.79 o 
   1  15   4      152.24      157.23      5.01 o 
   2  15   4      273.10      275.78      8.87 o 
   3  15   4      128.88      114.91      6.83 o 
  -4  16   4       41.17       38.06      4.79 o 
  -3  16   4      112.43      109.75      5.60 o 
  -2  16   4        0.01        0.47      2.02 o 
  -1  16   4      102.28       90.32      2.93 o 
   0  16   4       28.77       30.86      1.92 o 
   1  16   4        0.00        0.02      2.68 o 
   2  16   4      131.08      129.25      6.22 o 
   3  16   4        7.17       12.48      3.76 o 
  -4  17   4        8.71       -1.07      3.35 o 
  -3  17   4        7.21        7.08      2.71 o 
  -2  17   4      117.45      118.44      7.08 o 
  -1  17   4      333.02      298.46      6.04 o 
   0  17   4       23.19       17.72      1.76 o 
   1  17   4      189.40      182.74      6.28 o 
   2  17   4      246.76      223.26      7.78 o 
   3  17   4       26.51       27.41      5.36 o 
  -4  18   4       38.13       37.89      6.70 o 
  -3  18   4       18.24       20.38      3.30 o 
  -2  18   4      103.82      101.99      6.51 o 
  -1  18   4      322.56      311.95      6.32 o 
   0  18   4       82.44       85.14      3.70 o 
   1  18   4        7.19        9.16      2.71 o 
   2  18   4       27.62       25.02      3.81 o 
   3  18   4        3.31        3.87      3.92 o 
  -4  19   4       31.42       14.16      5.74 o 
  -3  19   4        1.00        1.60      2.43 o 
  -2  19   4      263.31      268.24      7.77 o 
  -1  19   4      129.46      123.81      3.64 o 
   0  19   4      142.66      161.33      3.67 o 
   1  19   4      237.16      233.74      7.37 o 
   2  19   4       28.75       39.12      4.22 o 
   3  19   4        8.14        6.35      3.62 o 
  -4  20   4        0.89       -2.49      4.78 o 
  -3  20   4       29.98       26.68      3.58 o 
  -2  20   4       14.21       15.43      2.62 o 
  -1  20   4      221.66      200.77      5.20 o 
   0  20   4       78.09       78.12      2.52 o 
   1  20   4       74.48       72.48      4.46 o 
   2  20   4       22.34       21.09      3.81 o 
   3  20   4        8.27        6.27      3.49 o 
  -4  21   4        3.48       -0.19      5.17 o 
  -3  21   4      185.01      198.32      7.66 o 
  -2  21   4       38.14       48.81      7.27 o 
  -1  21   4       20.80       21.57      2.29 o 
   0  21   4       33.82       35.36      2.00 o 
   1  21   4      156.57      164.48      6.46 o 
   2  21   4       67.73       57.59      4.71 o 
   3  21   4      100.88       83.18     10.14 o 
  -4  22   4       13.15       10.71      5.55 o 
  -3  22   4       24.31       17.08      4.40 o 
  -2  22   4      403.11      398.93     10.07 o 
  -1  22   4       18.46       20.18      2.37 o 
   0  22   4      771.04      706.98     10.09 o 
   1  22   4      110.75       95.26      5.09 o 
   2  22   4        4.54        1.98      4.11 o 
   3  22   4       44.18       42.55      7.37 o 
  -4  23   4        8.49        4.02      5.36 o 
  -3  23   4        6.56        3.88      2.94 o 
  -2  23   4        9.23       12.43      4.11 o 
  -1  23   4        2.88        6.28      1.77 o 
   0  23   4      325.32      342.32     17.68 o 
   1  23   4      369.31      338.66     12.16 o 
   2  23   4      107.66       90.71      7.65 o 
   3  23   4       79.81       79.93      6.21 o 
  -4  24   4       14.03        8.04      5.36 o 
  -3  24   4       26.95       26.08      3.76 o 
  -2  24   4      292.35      281.55      8.10 o 
  -1  24   4        3.21        3.15      4.26 o 
   0  24   4     1341.79     1255.73     20.35 o 
   1  24   4      979.10      912.72     19.03 o 
   2  24   4       33.16       25.83      5.36 o 
   3  24   4       23.11       27.42      4.77 o 
  -4  25   4        4.28        5.17      5.55 o 
  -3  25   4       25.62       21.62      4.78 o 
  -2  25   4       67.50       75.02      4.31 o 
  -1  25   4      129.26      128.23      6.18 o 
   0  25   4        8.47       17.92      2.42 o 
   1  25   4       29.70       63.88      8.99 o 
   2  25   4       83.30       77.31      7.46 o 
   3  25   4        1.22       -2.22      5.64 o 
  -3  26   4       73.72       66.02      6.70 o 
  -2  26   4        4.40        7.92      2.48 o 
  -1  26   4       12.75       14.36      2.16 o 
   0  26   4       91.91       79.95      5.07 o 
   1  26   4      130.90      135.41      5.80 o 
   2  26   4       21.36       23.92      5.17 o 
   3  26   4        9.27        9.57      4.97 o 
  -3  27   4       84.63       86.11      7.27 o 
  -2  27   4      481.61      472.41     12.93 o 
  -1  27   4       76.02       69.28      3.41 o 
   0  27   4       69.68       72.34      4.87 o 
   1  27   4       95.21      130.76      5.86 o 
   2  27   4      128.50      108.89      8.42 o 
   3  27   4       13.54       14.73      5.74 o 
  -3  28   4       13.77       12.82      4.40 o 
  -2  28   4      161.17      169.80      8.90 o 
  -1  28   4      120.32      118.25      4.26 o 
   0  28   4      189.75      195.85      7.65 o 
   1  28   4      715.25      617.64     14.28 o 
   2  28   4       46.03       33.10      5.74 o 
   3  28   4       20.73       39.03      7.27 o 
  -3  29   4        5.60        2.87      4.02 o 
  -2  29   4       10.48        7.08      3.44 o 
  -1  29   4      349.95      359.59      7.82 o 
   0  29   4      269.07      275.44      9.07 o 
   1  29   4        1.54        3.68      3.25 o 
   2  29   4       59.55       64.87      7.08 o 
   3  29   4        0.57        5.36      5.36 o 
  -3  30   4       16.49       16.84      4.78 o 
  -2  30   4      253.21      252.50     10.15 o 
  -1  30   4      639.69      613.50     19.32 o 
   0  30   4        0.63        4.60      3.16 o 
   1  30   4      200.50      199.68      7.29 o 
   2  30   4       11.45       20.09      5.55 o 
  -3  31   4       10.96        6.31      4.40 o 
  -2  31   4       48.86       52.81      5.36 o 
  -1  31   4       10.49       15.84      2.63 o 
   0  31   4       66.34       72.33      5.14 o 
   1  31   4      134.36      154.89      6.54 o 
   2  31   4       80.48       80.18      7.85 o 
  -3  32   4       10.19       10.33      4.78 o 
  -2  32   4        1.60        3.83      3.64 o 
  -1  32   4      242.49      218.30      7.18 o 
   0  32   4       20.68       25.42      4.05 o 
   1  32   4       33.51       41.30      4.11 o 
   2  32   4       11.29       12.82      4.97 o 
  -3  33   4       72.72       72.71      7.27 o 
  -2  33   4      176.65      193.50      9.19 o 
  -1  33   4       87.87       98.27      4.78 o 
   0  33   4       23.27       15.51      3.85 o 
   1  33   4        0.09        1.79      2.79 o 
   2  33   4       56.65       42.10      6.31 o 
  -3  34   4       22.20       20.86      5.17 o 
  -2  34   4        1.14       -3.25      3.25 o 
  -1  34   4        0.01       -0.80      2.49 o 
   0  34   4      193.76      182.22     10.72 o 
   1  34   4        4.79        3.25      4.59 o 
   2  34   4      105.70      122.28      9.38 o 
  -3  35   4        0.71        2.87      4.40 o 
  -2  35   4      101.27      104.29      6.89 o 
  -1  35   4       76.01       78.72      8.42 o 
   0  35   4       12.13       23.15      5.74 o 
   1  35   4       27.91       32.34      6.12 o 
   2  35   4        1.65       14.64      4.59 o 
  -3  36   4        0.10        2.49      4.40 o 
  -2  36   4       46.12       49.75      5.55 o 
  -1  36   4        8.86        6.92      4.02 o 
   0  36   4       50.21       55.49      7.08 o 
   1  36   4        3.81       15.11      5.55 o 
   2  36   4      384.28      402.19     12.18 o 
  -2  37   4       56.02       53.58      5.74 o 
  -1  37   4        5.19        2.22      5.17 o 
   0  37   4        0.02        1.72      5.17 o 
   1  37   4        1.63        6.51      5.36 o 
   2  37   4       28.86       28.32      8.04 o 
  -2  38   4       70.39       71.57      6.51 o 
  -1  38   4        0.60        0.55      2.89 o 
   0  38   4        3.10        2.87      5.36 o 
   1  38   4       11.79       20.47      5.74 o 
   2  38   4       41.51       57.79      9.95 o 
  -2  39   4        3.96        4.78      4.21 o 
  -1  39   4        2.05       -0.81      3.25 o 
   0  39   4        6.45        7.46      5.74 o 
   1  39   4       19.68       16.84      5.74 o 
  -2  40   4       28.34       20.09      4.78 o 
  -1  40   4       43.18       43.77      4.28 o 
   0  40   4        7.12       18.37      6.31 o 
   1  40   4        6.18       17.98      6.12 o 
  -2  41   4       84.08       88.60      7.08 o 
  -1  41   4       65.92       62.17      7.46 o 
   0  41   4        2.97        8.61      5.74 o 
   1  41   4      108.47      168.21     11.29 o 
  -2  42   4        5.85       14.54      4.59 o 
  -1  42   4       22.92        5.74      7.84 o 
   0  42   4       14.18       13.58      6.51 o 
   1  42   4       73.30      110.98      9.95 o 
  -1  43   4       86.43       67.36      6.12 o 
   0  43   4       29.46       37.12      7.46 o 
  -1  44   4        0.05        1.15      3.83 o 
   0  44   4       19.55       37.88      7.65 o 
  -1  45   4        0.82        2.49      3.83 o 
   0  45   4       38.53       51.85      8.42 o 
  -4   1   5       43.65       50.47      6.70 o 
  -3   1   5        0.10       -0.67      2.03 o 
  -2   1   5       47.72       47.31      3.31 o 
  -1   1   5      291.35      278.04      7.51 o 
   0   1   5      203.04      200.43      6.70 o 
   1   1   5      103.09       94.73      5.34 o 
   2   1   5        1.14        2.47      3.10 o 
   3   1   5       54.33       64.30      5.82 o 
  -4   2   5      174.28      157.27      7.51 o 
  -3   2   5       44.89       40.96      3.65 o 
  -2   2   5       41.82       41.34      3.04 o 
  -1   2   5       88.83       91.38      3.48 o 
   0   2   5       13.81        8.04      1.90 o 
   1   2   5       23.91       31.21      3.92 o 
   2   2   5      263.45      264.01     11.87 o 
   3   2   5      119.08      111.39     13.49 o 
  -4   3   5       20.17       21.52      3.99 o 
  -3   3   5       73.69       77.36      7.46 o 
  -2   3   5       90.98       97.06      4.38 o 
  -1   3   5       90.79       96.62      2.95 o 
   0   3   5       77.71       79.62      3.79 o 
   1   3   5      101.71       96.50     14.07 o 
   2   3   5      112.69      119.98      6.22 o 
   3   3   5       97.04      111.18      8.99 o 
  -4   4   5        2.08        2.68      3.11 o 
  -3   4   5       14.93       11.95      2.64 o 
  -2   4   5       53.80       49.65      3.45 o 
  -1   4   5      226.03      209.83      4.12 o 
   0   4   5       55.98       56.69      3.03 o 
   1   4   5      214.89      219.02      7.51 o 
   2   4   5      204.59      201.80     18.66 o 
   3   4   5      107.12      126.90     11.67 o 
  -4   5   5       14.96       30.04      4.59 o 
  -3   5   5       22.31       18.90      2.91 o 
  -2   5   5      204.59      202.10      8.61 o 
  -1   5   5      254.56      255.64      4.66 o 
   0   5   5      191.84      208.48      5.93 o 
   1   5   5      313.98      308.85      8.93 o 
   2   5   5      366.28      320.68     10.02 o 
   3   5   5       91.41       90.94      6.51 o 
  -4   6   5      471.59      448.45     13.40 o 
  -3   6   5        3.00        4.12      2.23 o 
  -2   6   5      190.56      185.35      6.05 o 
  -1   6   5       20.63       27.56      2.24 o 
   0   6   5       13.48       21.41      3.83 o 
   1   6   5      414.58      388.93     13.98 o 
   2   6   5       87.83       98.07      5.95 o 
   3   6   5        0.97        4.88      3.79 o 
  -4   7   5      596.71      585.85     35.15 o 
  -3   7   5       18.34       19.16      2.97 o 
  -2   7   5       98.34       98.99      4.46 o 
  -1   7   5      519.33      535.20      7.76 o 
   0   7   5       23.83       25.73      2.40 o 
   1   7   5      245.90      229.95      7.74 o 
   2   7   5        9.49        4.33      3.21 o 
   3   7   5       71.36       61.13      5.75 o 
  -4   8   5      176.27      193.07      8.51 o 
  -3   8   5       29.22       31.47      3.43 o 
  -2   8   5       49.03       47.62      4.21 o 
  -1   8   5      197.24      200.62      4.68 o 
   0   8   5       23.08       20.69      2.06 o 
   1   8   5      404.15      386.96     10.29 o 
   2   8   5      140.59      160.75      7.17 o 
   3   8   5        0.13        2.30      3.65 o 
  -4   9   5      246.51      233.38      9.27 o 
  -3   9   5      544.21      552.55     13.53 o 
  -2   9   5      117.07      116.96      6.60 o 
  -1   9   5      255.95      261.81      8.86 o 
   0   9   5      333.35      355.03      6.87 o 
   1   9   5     1223.61     1167.33     22.87 o 
   2   9   5      575.28      485.22     15.33 o 
   3   9   5        8.83       16.19      4.30 o 
  -4  10   5      454.28      412.77     12.78 o 
  -3  10   5      213.48      211.07      7.44 o 
  -2  10   5      177.38      170.03      6.22 o 
  -1  10   5       34.45       38.67      2.33 o 
   0  10   5       18.52       23.95      3.53 o 
   1  10   5      805.73      758.66     16.46 o 
   2  10   5      155.43      139.35      7.85 o 
   3  10   5       19.70       14.72      4.38 o 
  -4  11   5       60.43       63.92      5.60 o 
  -3  11   5      329.61      357.79     10.27 o 
  -2  11   5       90.72      114.43     12.15 o 
  -1  11   5       74.09       85.47      3.01 o 
   0  11   5      147.89      151.98      3.97 o 
   1  11   5        1.89        0.98      3.03 o 
   2  11   5      351.33      332.72     10.29 o 
   3  11   5        3.52        5.47      3.76 o 
  -4  12   5        0.75        4.95      5.17 o 
  -3  12   5      179.80      189.61      7.22 o 
  -2  12   5      543.61      524.73     11.98 o 
  -1  12   5      175.46      173.22      4.09 o 
   0  12   5       66.95       59.40      2.70 o 
   1  12   5       38.03       38.26      3.98 o 
   2  12   5       10.06       23.13      3.95 o 
   3  12   5       20.40       29.43      8.71 o 
  -4  13   5       23.25       27.61      4.33 o 
  -3  13   5      349.80      361.27     10.33 o 
  -2  13   5       92.94      100.82      3.96 o 
  -1  13   5      448.76      468.64      9.89 o 
   0  13   5        5.59        6.86      1.53 o 
   1  13   5       11.20       12.70      4.02 o 
   2  13   5       11.38       13.84      3.54 o 
   3  13   5        5.69        9.50      3.98 o 
  -4  14   5        3.44        3.20      7.08 o 
  -3  14   5       54.53       58.55      5.84 o 
  -2  14   5      257.37      250.81      6.30 o 
  -1  14   5      587.24      567.57     11.46 o 
   0  14   5       86.76       85.94      3.00 o 
   1  14   5        1.20       -1.15      2.87 o 
   2  14   5       29.33       31.29      4.12 o 
   3  14   5        0.01       -3.51      3.51 o 
  -4  15   5        8.27        7.41      3.62 o 
  -3  15   5        2.33        1.98      4.40 o 
  -2  15   5      440.07      442.34      9.05 o 
  -1  15   5       35.69       42.22      6.79 o 
   0  15   5      316.55      317.31      6.22 o 
   1  15   5       39.65       48.79      5.74 o 
   2  15   5      204.48      182.10      7.76 o 
   3  15   5        0.06        6.47      3.92 o 
  -4  16   5       13.17       12.29      3.98 o 
  -3  16   5      102.76      105.43      8.42 o 
  -2  16   5      849.58      807.03     16.76 o 
  -1  16   5      254.93      226.98      5.64 o 
   0  16   5      114.04       99.63      3.76 o 
   1  16   5       33.49       30.81      4.97 o 
   2  16   5       15.99       13.20      6.22 o 
   3  16   5      189.66      189.85      8.66 o 
  -4  17   5        2.88       -1.72      3.24 o 
  -3  17   5        0.02        6.17      2.67 o 
  -2  17   5      235.26      248.62     14.26 o 
  -1  17   5       12.66       20.22      5.17 o 
   0  17   5       81.35       80.35      3.02 o 
   1  17   5        0.42        1.72      3.44 o 
   2  17   5        0.60        1.56      3.21 o 
   3  17   5       48.81       52.81      6.12 o 
  -4  18   5        1.88        4.46      3.62 o 
  -3  18   5      103.44       99.83      5.45 o 
  -2  18   5      506.59      482.87     11.41 o 
  -1  18   5      244.87      233.64      8.25 o 
   0  18   5       58.18       52.41      3.93 o 
   1  18   5       12.36       12.25      4.21 o 
   2  18   5       49.74       40.69      4.63 o 
   3  18   5        7.19        5.29      6.79 o 
  -4  19   5       23.00       25.79      7.18 o 
  -3  19   5       36.53       35.22      3.91 o 
  -2  19   5      604.76      629.43     17.15 o 
  -1  19   5        6.23       10.18      3.72 o 
   0  19   5       93.10       81.64      2.85 o 
   1  19   5        0.71        3.64      3.44 o 
   2  19   5       23.86       20.77      3.98 o 
   3  19   5        2.97       -3.37      3.64 o 
  -4  20   5       25.72       22.00      5.74 o 
  -3  20   5       62.68       63.18      4.73 o 
  -2  20   5        5.30        6.59      2.29 o 
  -1  20   5      337.09      327.11     10.15 o 
   0  20   5       56.55       49.25      2.29 o 
   1  20   5        1.08        0.19      3.25 o 
   2  20   5       72.95       72.33      5.66 o 
   3  20   5        1.08        4.46      5.17 o 
  -4  21   5        0.15       -3.44      4.21 o 
  -3  21   5       54.40       56.10     10.24 o 
  -2  21   5      190.32      196.69      6.51 o 
  -1  21   5      182.37      200.55      7.85 o 
   0  21   5       49.45       44.46      5.36 o 
   1  21   5        8.06        8.04      3.83 o 
   2  21   5        0.11       -1.34      3.25 o 
   3  21   5       12.61        8.89      4.38 o 
  -3  22   5       77.77       71.13      5.06 o 
  -2  22   5      229.26      226.14      7.15 o 
  -1  22   5      861.16      814.50     18.30 o 
   0  22   5        0.35       -0.19      4.40 o 
   1  22   5       90.60       80.18      6.51 o 
   2  22   5       44.55       42.86      6.12 o 
   3  22   5       59.16       72.12     14.93 o 
  -3  23   5       59.58       70.07      5.14 o 
  -2  23   5      207.56      237.46     12.44 o 
  -1  23   5      587.81      586.52     14.69 o 
   0  23   5      118.06      104.69      8.42 o 
   1  23   5      176.94      144.51      8.42 o 
   2  23   5       56.15       48.22      6.70 o 
   3  23   5       21.30       15.17      4.82 o 
  -3  24   5       60.50       55.09      4.68 o 
  -2  24   5      152.48      152.18      5.84 o 
  -1  24   5     1269.56     1230.13     19.32 o 
   0  24   5      377.30      412.11     15.70 o 
   1  24   5      132.79      111.58      7.46 o 
   2  24   5       39.56       37.50      6.12 o 
  -3  25   5      163.94      175.67     11.00 o 
  -2  25   5       44.38       42.86      3.92 o 
  -1  25   5      231.77      229.45      8.28 o 
   0  25   5      709.41      643.18     21.46 o 
   1  25   5       30.28       25.31      3.67 o 
   2  25   5       39.86       40.18      6.31 o 
  -3  26   5      530.57      542.93     14.18 o 
  -2  26   5      263.96      250.12      7.65 o 
  -1  26   5        0.75        1.32      3.79 o 
   0  26   5        8.62       13.20      5.17 o 
   1  26   5       20.93       21.69      3.62 o 
   2  26   5        0.20        3.06      4.59 o 
  -3  27   5      536.49      582.43     19.54 o 
  -2  27   5      165.25      178.70      8.80 o 
  -1  27   5       23.84       26.69      2.77 o 
   0  27   5     1644.49     1546.63     42.25 o 
   1  27   5      375.95      342.45     10.11 o 
   2  27   5        9.42        8.61      4.97 o 
  -3  28   5       80.13       73.48      6.89 o 
  -2  28   5       27.30       30.91      4.59 o 
  -1  28   5        0.08        0.80      1.65 o 
   0  28   5      580.26      634.70     21.84 o 
   1  28   5       27.36       34.79      4.05 o 
   2  28   5       55.51       64.29      7.46 o 
  -3  29   5       34.43       39.99      5.74 o 
  -2  29   5      206.32      200.23      8.33 o 
  -1  29   5       44.30       55.77      2.99 o 
   0  29   5      852.20      774.25     25.30 o 
   1  29   5       53.62       59.99      9.85 o 
   2  29   5       11.28       18.37      5.74 o 
  -3  30   5        1.88       -2.30      3.83 o 
  -2  30   5       34.79       34.95      3.53 o 
  -1  30   5      233.50      231.68      5.87 o 
   0  30   5        1.03        7.65      5.36 o 
   1  30   5      111.34      101.04      8.99 o 
   2  30   5       33.08       40.95      6.51 o 
  -3  31   5        1.78       -3.64      3.64 o 
  -2  31   5      254.82      276.61     10.34 o 
  -1  31   5       10.38       12.81      2.39 o 
   0  31   5      188.70      166.14     10.53 o 
   1  31   5      325.33      306.90     14.55 o 
   2  31   5        0.77       12.63      5.17 o 
  -3  32   5       21.79       19.13      5.17 o 
  -2  32   5       50.93       54.72      5.17 o 
  -1  32   5      119.43      114.68      5.55 o 
   0  32   5       92.12       91.28      8.80 o 
   1  32   5       66.39       76.73      8.23 o 
   2  32   5       43.87       67.93      8.04 o 
  -3  33   5        2.86        3.06      4.21 o 
  -2  33   5       14.18       17.79      4.02 o 
  -1  33   5        5.79        3.45      2.27 o 
   0  33   5        5.41       10.71      5.55 o 
   1  33   5       38.53       53.96      7.08 o 
   2  33   5      134.84      119.23      9.76 o 
  -2  34   5        7.09        7.27      3.44 o 
  -1  34   5       28.92       25.96      2.94 o 
   0  34   5       24.92       21.05      6.12 o 
   1  34   5      256.25      248.66     13.40 o 
   2  34   5       70.29       91.89      6.51 o 
  -2  35   5       15.95       22.19      4.21 o 
  -1  35   5       93.71       83.48      4.53 o 
   0  35   5        1.25       -0.57      4.78 o 
   1  35   5      298.36      297.30     14.74 o 
  -2  36   5       32.10       35.21      4.59 o 
  -1  36   5       66.26       58.06      3.88 o 
   0  36   5       23.62       26.40      6.70 o 
   1  36   5      196.90      200.97     12.25 o 
  -2  37   5        9.20        2.10      3.44 o 
  -1  37   5        1.28        1.21      2.47 o 
   0  37   5        8.64       19.71      6.51 o 
   1  37   5       65.38       73.67      8.61 o 
  -2  38   5        8.56       11.29      4.02 o 
  -1  38   5       13.45       10.31      2.81 o 
   0  38   5       62.16       73.29      8.80 o 
   1  38   5       95.78      114.62      9.95 o 
  -2  39   5       41.22       46.69      5.17 o 
  -1  39   5        7.12        9.24      3.73 o 
   0  39   5       42.21       53.19      8.04 o 
   1  39   5        0.08        4.59      5.93 o 
  -1  40   5       18.71       24.61      3.45 o 
   0  40   5        2.05        8.80      6.31 o 
   1  40   5        6.24        7.65      6.12 o 
  -1  41   5        5.02        4.50      3.10 o 
   0  41   5        4.73       15.31      6.89 o 
  -1  42   5       79.61       75.44      5.14 o 
   0  42   5      160.83      212.24     13.59 o 
  -4   0   6      105.22       96.45      8.80 o 
  -3   0   6        2.48        1.91      3.06 o 
  -2   0   6       76.10       69.98      4.55 o 
  -1   0   6       27.41       34.82      5.36 o 
   0   0   6      853.48      882.12     25.89 o 
   1   0   6        0.97        2.30      4.59 o 
   2   0   6      636.35      612.70     22.03 o 
   3   0   6      413.78      426.42     19.34 o 
  -4   1   6        1.92        4.97      3.25 o 
  -3   1   6       15.01       10.92      2.71 o 
  -2   1   6       15.03       14.37      2.28 o 
  -1   1   6       10.72        2.47      3.06 o 
   0   1   6       12.13       13.36      3.58 o 
   1   1   6      141.58      149.89     10.24 o 
   2   1   6      265.56      238.23     13.50 o 
   3   1   6       14.93       15.88      4.74 o 
  -4   2   6       19.57       19.92      3.85 o 
  -3   2   6       49.12       44.06      3.72 o 
  -2   2   6       13.76       12.06      2.21 o 
  -1   2   6        0.00        1.33      4.21 o 
   0   2   6       79.74       91.04      6.22 o 
   1   2   6        2.92        6.58      3.45 o 
   2   2   6      401.89      404.29     12.12 o 
   3   2   6       17.10       14.04      4.46 o 
  -4   3   6       69.07       62.15      5.41 o 
  -3   3   6       14.02       17.44      2.98 o 
  -2   3   6        0.47       -0.83      1.76 o 
  -1   3   6      120.17       99.99      5.34 o 
   0   3   6      232.87      220.93     10.72 o 
   1   3   6      473.14      464.19     12.19 o 
   2   3   6      353.36      342.30     11.10 o 
   3   3   6       92.94       91.96      7.37 o 
  -4   4   6        0.19        0.86      3.04 o 
  -3   4   6        1.56        5.03      2.42 o 
  -2   4   6      154.54      145.15      4.79 o 
  -1   4   6        0.00        1.63      2.75 o 
   0   4   6      122.55      112.34      8.23 o 
   1   4   6     1496.09     1484.12     38.50 o 
   2   4   6      136.37      142.70     20.76 o 
   3   4   6       23.65       28.91      4.98 o 
  -4   5   6      115.06      105.04      8.04 o 
  -3   5   6       70.48       58.07      4.26 o 
  -2   5   6       25.19       29.96      2.67 o 
  -1   5   6        2.79        0.73      1.95 o 
   0   5   6      394.15      412.57     10.63 o 
   1   5   6     1612.73     1523.91     29.20 o 
   2   5   6      245.43      227.90      9.07 o 
   3   5   6       21.77       27.36      4.80 o 
  -4   6   6       33.96       32.14      5.45 o 
  -3   6   6       65.99       60.92      4.30 o 
  -2   6   6        2.73        2.72      1.89 o 
  -1   6   6       40.00       47.17      2.90 o 
   0   6   6      464.38      502.17     12.11 o 
   1   6   6      570.80      559.58     15.14 o 
   2   6   6       25.19       32.00      8.71 o 
   3   6   6       36.85       52.17     10.81 o 
  -4   7   6        5.69        4.98      3.45 o 
  -3   7   6      176.92      166.44      6.69 o 
  -2   7   6       46.33       44.55      2.98 o 
  -1   7   6      211.07      204.07      5.28 o 
   0   7   6       10.28       17.86      3.37 o 
   1   7   6       17.07       12.91      4.11 o 
   2   7   6        8.46        4.25      3.45 o 
   3   7   6      245.83      232.68     14.36 o 
  -4   8   6        0.40       -1.78      3.08 o 
  -3   8   6      118.27      113.72      8.71 o 
  -2   8   6      177.28      179.50      5.30 o 
  -1   8   6      115.78      122.11      5.05 o 
   0   8   6      851.98      846.65     17.75 o 
   1   8   6      395.74      379.25     10.67 o 
   2   8   6       58.35       59.54      5.31 o 
   3   8   6      104.23      108.21      7.37 o 
  -4   9   6        4.18        6.87      3.49 o 
  -3   9   6       29.30       35.55      3.65 o 
  -2   9   6       15.73       16.71      2.31 o 
  -1   9   6      197.08      198.16      5.04 o 
   0   9   6      763.27      784.36     16.73 o 
   1   9   6       49.14       46.53      4.98 o 
   2   9   6        8.76       11.17      3.98 o 
   3   9   6       96.83       91.09      6.90 o 
  -4  10   6      103.85       96.77      6.40 o 
  -3  10   6        5.27        6.89      2.61 o 
  -2  10   6      381.26      355.35      7.82 o 
  -1  10   6       87.97       93.79      4.23 o 
   0  10   6     1208.79     1198.92     23.26 o 
   1  10   6        1.68        8.50      3.21 o 
   2  10   6       32.37       31.13      4.58 o 
   3  10   6       92.32       90.42      7.94 o 
  -4  11   6       56.06       67.80      5.72 o 
  -3  11   6       41.72       38.69      3.72 o 
  -2  11   6        3.30        4.23      1.89 o 
  -1  11   6      224.78      205.35      6.05 o 
   0  11   6      604.97      612.79     13.92 o 
   1  11   6      193.63      190.78      7.66 o 
   2  11   6       21.51       12.89      3.67 o 
   3  11   6       11.04       17.72      4.71 o 
  -4  12   6       25.34       27.95      4.46 o 
  -3  12   6       22.51       20.12      3.21 o 
  -2  12   6      214.11      209.32      5.73 o 
  -1  12   6        2.42        5.32      2.01 o 
   0  12   6      426.62      422.24     10.79 o 
   1  12   6       13.65        7.02      3.30 o 
   2  12   6        1.35        1.14      3.62 o 
   3  12   6       46.08       41.60      5.74 o 
  -4  13   6       11.52        6.43      3.54 o 
  -3  13   6        0.61        2.58      3.06 o 
  -2  13   6        0.06        6.41      1.97 o 
  -1  13   6       33.15       31.40      2.75 o 
   0  13   6       74.29       75.94      5.01 o 
   1  13   6      325.10      263.85      8.83 o 
   2  13   6        3.07       -0.28      3.35 o 
   3  13   6       18.40       15.77      5.26 o 
  -3  14   6      113.61      103.18      5.56 o 
  -2  14   6      164.21      156.69      4.96 o 
  -1  14   6      210.87      201.02      7.27 o 
   0  14   6      125.58      135.08      9.86 o 
   1  14   6        2.00        3.06      4.02 o 
   2  14   6       54.20       48.82      7.18 o 
  -3  15   6      136.88      139.79      6.34 o 
  -2  15   6      220.50      214.41      5.95 o 
  -1  15   6      313.19      312.13      7.66 o 
   0  15   6      161.07      151.94     10.24 o 
   1  15   6       50.14       49.18      5.93 o 
   2  15   6       38.57       46.26      5.04 o 
  -3  16   6       61.07       61.07      4.64 o 
  -2  16   6       25.22       31.78      2.74 o 
  -1  16   6      510.48      510.97     10.73 o 
   0  16   6       56.37       61.04      4.30 o 
   1  16   6        8.93       11.10      4.40 o 
   2  16   6        0.01        2.38      3.67 o 
  -3  17   6      109.78      106.05      5.69 o 
  -2  17   6      227.46      216.73      5.99 o 
  -1  17   6      640.66      643.27     21.65 o 
   0  17   6       39.04       45.11      4.00 o 
   1  17   6       28.81       28.70      5.17 o 
   2  17   6       46.29       41.32      4.85 o 
  -3  18   6        9.72       14.24      3.25 o 
  -2  18   6       31.71       33.97      2.77 o 
  -1  18   6      429.40      415.03     16.47 o 
   0  18   6       49.74       55.49      6.70 o 
   1  18   6       40.65       42.48      5.55 o 
   2  18   6        3.15        5.17      5.64 o 
  -3  19   6        0.00       -1.28      3.44 o 
  -2  19   6        7.28        9.30      2.18 o 
  -1  19   6      179.27      182.98     11.10 o 
   0  19   6       12.15       14.73      5.17 o 
   1  19   6       52.63       51.86      5.93 o 
   2  19   6       12.26       16.70     10.81 o 
  -3  20   6       61.09       63.64      4.92 o 
  -2  20   6        0.57        2.34      2.01 o 
  -1  20   6       45.60       41.86      4.94 o 
   0  20   6       50.83       51.47      6.89 o 
   1  20   6        0.64        6.51      4.02 o 
   2  20   6       65.19       66.59      7.85 o 
  -3  21   6       36.50       45.77      4.27 o 
  -2  21   6      433.07      438.49      9.23 o 
  -1  21   6       44.19       44.55      7.56 o 
   0  21   6       44.19       38.84      6.12 o 
   1  21   6        4.89        9.38      4.21 o 
   2  21   6       62.60       65.06      7.65 o 
  -3  22   6      448.39      467.92     12.74 o 
  -2  22   6        0.12        1.65      2.17 o 
  -1  22   6       13.01       14.30      3.98 o 
   0  22   6       22.98       15.88      5.55 o 
   1  22   6       75.30       74.44      7.08 o 
   2  22   6        3.40        6.89      4.78 o 
  -3  23   6      390.49      402.22     19.43 o 
  -2  23   6      793.78      824.44     15.44 o 
  -1  23   6       22.93       26.70      4.59 o 
   0  23   6      230.11      196.59     11.10 o 
   1  23   6       16.53       25.68      4.30 o 
   2  23   6        0.02        8.61      4.97 o 
  -3  24   6       57.96       72.68      5.38 o 
  -2  24   6       63.37       79.08      4.04 o 
  -1  24   6       77.88       88.25      9.38 o 
   0  24   6       15.93       16.84      5.74 o 
   1  24   6      143.08      142.29      6.84 o 
   2  24   6        3.86       10.33      5.36 o 
  -3  25   6      176.52      189.95      7.86 o 
  -2  25   6      124.18      120.27      4.62 o 
  -1  25   6      113.12      123.76     17.80 o 
   0  25   6       37.59       39.03      6.31 o 
   1  25   6       36.97       48.75      4.71 o 
   2  25   6       32.25       47.83      7.27 o 
  -3  26   6      191.28      208.06      8.14 o 
  -2  26   6        0.25       -0.98      2.97 o 
  -1  26   6       92.16       95.40      6.63 o 
   0  26   6       29.48       25.83      6.51 o 
   1  26   6        8.38        8.42      5.55 o 
   2  26   6       38.42       37.69      7.08 o 
  -3  27   6        1.16        4.92      3.35 o 
  -2  27   6        0.06       -2.41      2.41 o 
  -1  27   6      244.28      249.33     10.91 o 
   0  27   6        9.04        4.02      4.97 o 
   1  27   6       52.63       51.28      7.65 o 
   2  27   6       21.63       40.56      7.08 o 
  -3  28   6        0.48       -3.83      3.83 o 
  -2  28   6       45.97       43.79      3.28 o 
  -1  28   6      942.12      937.38     21.74 o 
   0  28   6       27.38       38.08      7.08 o 
   1  28   6        8.08       14.54      6.12 o 
   2  28   6        9.21       19.13      5.93 o 
  -3  29   6       16.31       17.22      4.78 o 
  -2  29   6       39.31       45.17      3.82 o 
  -1  29   6      200.23      219.82      9.25 o 
   0  29   6      106.69       94.54      9.38 o 
   1  29   6       31.12       33.87      6.89 o 
   2  29   6        4.58        7.65      5.55 o 
  -2  30   6      218.99      222.20      7.04 o 
  -1  30   6        6.62        9.77      4.12 o 
   0  30   6       38.65       44.01      7.65 o 
   1  30   6        2.41        5.17      5.55 o 
  -2  31   6       47.10       52.48      9.95 o 
  -1  31   6      134.82      137.32      7.98 o 
   0  31   6       35.76       37.12      7.46 o 
   1  31   6        4.73       13.78      5.74 o 
  -2  32   6       35.39       38.08      4.02 o 
  -1  32   6       15.09       11.45      4.65 o 
   0  32   6       36.98       42.09      7.08 o 
   1  32   6       96.40      116.16     10.33 o 
  -2  33   6       51.43       61.61      4.97 o 
  -1  33   6       74.84       61.81      8.99 o 
   0  33   6       18.57       24.30      6.70 o 
   1  33   6       36.89       61.80      8.42 o 
  -2  34   6       75.08       83.62      5.55 o 
  -1  34   6       51.15       64.67      9.18 o 
   0  34   6      109.50      110.42     10.14 o 
   1  34   6       93.37       85.35      9.57 o 
  -2  35   6       54.08       62.95      5.17 o 
  -1  35   6        2.47        4.59      5.93 o 
   0  35   6      134.11      123.05     10.72 o 
   1  35   6        4.64        8.99      6.31 o 
  -2  36   6        2.98       12.44      3.64 o 
  -1  36   6       21.61       32.14      8.23 o 
   0  36   6        0.32        8.61      6.31 o 
   1  36   6       21.01       32.14      7.65 o 
  -1  37   6       70.15       77.50     10.14 o 
   0  37   6       26.36       26.98      7.08 o 
  -1  38   6       41.14       44.20      8.42 o 
   0  38   6        8.62       15.31      7.08 o 
  -1  39   6        0.28       -0.96      7.27 o 
   0  39   6       27.16       22.96      7.84 o 
  -3   1   7       38.43       38.69      4.78 o 
  -2   1   7       82.36       78.35      3.59 o 
  -1   1   7      191.52      174.12      6.90 o 
   0   1   7       75.62       74.09      4.12 o 
   1   1   7      239.74      215.75     11.10 o 
   2   1   7      197.13      196.93      8.93 o 
  -3   2   7       24.74       32.30      3.45 o 
  -2   2   7      119.77      102.86      3.87 o 
  -1   2   7      660.70      624.07     14.36 o 
   0   2   7       33.69       38.77      3.42 o 
   1   2   7       55.01       61.49      5.41 o 
   2   2   7       58.47       61.05      5.95 o 
  -3   3   7      179.01      171.29      6.90 o 
  -2   3   7      114.19      105.46      4.04 o 
  -1   3   7       21.42       32.65      5.64 o 
   0   3   7      229.32      228.69      6.62 o 
   1   3   7      175.84      159.81      7.43 o 
   2   3   7       46.50       62.07      5.78 o 
  -3   4   7      172.36      169.92      6.83 o 
  -2   4   7      349.02      322.90      7.72 o 
  -1   4   7       68.27       85.61      5.26 o 
   0   4   7     1030.17     1110.52     22.58 o 
   1   4   7       56.06       57.24      8.04 o 
   2   4   7        0.28        3.63      3.95 o 
  -3   5   7      122.04      117.90      9.76 o 
  -2   5   7       15.29       20.09      2.58 o 
  -1   5   7      172.93      169.55      5.22 o 
   0   5   7      746.70      745.99     16.73 o 
   1   5   7       13.00       13.00      4.03 o 
   2   5   7       96.94      102.42      7.02 o 
  -3   6   7       29.22       27.79      3.92 o 
  -2   6   7       32.92       36.73      3.01 o 
  -1   6   7      162.12      156.80      5.54 o 
   0   6   7       37.65       42.03      4.40 o 
   1   6   7       17.27       17.01      4.22 o 
   2   6   7       20.31       27.58      6.03 o 
  -3   7   7       37.26       36.41      8.04 o 
  -2   7   7        6.93       12.69      2.36 o 
  -1   7   7      125.93      123.19      8.33 o 
   0   7   7      359.47      338.04     10.01 o 
   1   7   7        1.32        1.90      3.67 o 
   2   7   7       32.32       30.68      5.06 o 
  -3   8   7        0.27        1.29      2.34 o 
  -2   8   7       80.67       84.74      5.99 o 
  -1   8   7       12.32       11.51      5.84 o 
   0   8   7       42.94       43.06     11.38 o 
   1   8   7       20.49       19.50      4.88 o 
   2   8   7      122.57      121.15      7.35 o 
  -3   9   7       38.05       39.97      3.84 o 
  -2   9   7      100.72       98.94      4.29 o 
  -1   9   7      410.80      349.67      9.11 o 
   0   9   7        4.65       12.87      3.43 o 
   1   9   7       11.98        5.47      4.40 o 
   2   9   7        2.49        6.55      4.17 o 
  -3  10   7       25.29       35.14      3.81 o 
  -2  10   7       50.82       47.39      3.25 o 
  -1  10   7       30.82       53.56      8.61 o 
   0  10   7      454.05      455.88     12.07 o 
   1  10   7        0.45       -2.49      9.95 o 
   2  10   7       34.24       27.32      4.80 o 
  -3  11   7       13.76       16.52      3.13 o 
  -2  11   7       47.43       51.78      3.33 o 
  -1  11   7      639.10      571.17     12.71 o 
   0  11   7       12.43       13.68      3.65 o 
   1  11   7      153.37      133.21      9.38 o 
   2  11   7        0.38       -4.30      4.59 o 
  -3  12   7       72.01       69.02      4.68 o 
  -2  12   7        0.04        2.12      1.99 o 
  -1  12   7       41.22       57.22      4.21 o 
   0  12   7      121.48      120.22      6.27 o 
   1  12   7       16.72       13.97      5.17 o 
   2  12   7       18.87       20.78      4.46 o 
  -3  13   7      121.20      108.40      5.74 o 
  -2  13   7       10.91       14.50      2.29 o 
  -1  13   7       94.05       86.29      5.84 o 
   0  13   7      128.52      111.58      6.13 o 
   1  13   7      105.83       93.39      8.23 o 
   2  13   7        3.45        4.06      4.08 o 
  -3  14   7       51.66       51.03      5.84 o 
  -2  14   7       69.34       76.95      3.92 o 
  -1  14   7        3.64        6.46      1.93 o 
   0  14   7      120.77      110.62      9.19 o 
   1  14   7      136.26      124.01      8.99 o 
   2  14   7       59.81       51.38      5.78 o 
  -3  15   7       44.33       47.78      5.55 o 
  -2  15   7       77.27       78.00      3.87 o 
  -1  15   7      136.44      142.86      4.74 o 
   0  15   7       78.59       83.43      8.04 o 
   1  15   7      126.05      100.66      8.80 o 
   2  15   7       26.60       20.12      6.89 o 
  -3  16   7       20.04       16.73      6.03 o 
  -2  16   7       64.63       69.99      3.68 o 
  -1  16   7       44.38       51.05      6.31 o 
   0  16   7       26.89       34.63      6.51 o 
   1  16   7        0.64       10.71      4.78 o 
   2  16   7        0.17       -1.60      4.11 o 
  -3  17   7        2.32        3.69      2.79 o 
  -2  17   7      296.65      305.49      7.52 o 
  -1  17   7        5.54        9.85      1.48 o 
   0  17   7       44.44       49.18      7.46 o 
   1  17   7       55.49       74.63      7.46 o 
   2  17   7       11.24        2.19     11.77 o 
  -3  18   7        2.48        4.90      4.59 o 
  -2  18   7       79.92       86.87      4.92 o 
  -1  18   7        1.72        5.93      5.17 o 
   0  18   7       33.48       35.78      6.89 o 
   1  18   7       71.23       84.77      7.85 o 
   2  18   7        0.27        7.84      5.55 o 
  -3  19   7        8.25        6.26      3.64 o 
  -2  19   7       46.82       45.65      3.24 o 
  -1  19   7      122.37      126.50     10.14 o 
   0  19   7      116.07      115.40      9.38 o 
   1  19   7        0.01        9.57      4.78 o 
   2  19   7      220.68      239.26     13.59 o 
  -3  20   7        9.53       13.08      3.64 o 
  -2  20   7       43.11       40.15      3.10 o 
  -1  20   7       22.36       21.85      4.74 o 
   0  20   7       65.36       65.63      7.85 o 
   1  20   7       15.05       23.96      5.07 o 
   2  20   7        4.85       17.22      6.12 o 
  -3  21   7       28.70       25.76      3.89 o 
  -2  21   7        4.68        4.56      2.14 o 
  -1  21   7       12.90       16.29      4.36 o 
   0  21   7        4.89        4.59      5.36 o 
   1  21   7       35.67       42.37      9.95 o 
   2  21   7       50.90       49.56      8.04 o 
  -3  22   7       40.46       47.08      4.45 o 
  -2  22   7       17.89       19.82      5.75 o 
  -1  22   7       24.09       21.44      4.94 o 
   0  22   7        0.26        1.53      5.17 o 
   1  22   7       34.76       40.18      7.46 o 
  -3  23   7       78.51       77.97      7.56 o 
  -2  23   7       42.85       45.15      5.46 o 
  -1  23   7       24.15       33.11      5.34 o 
   0  23   7        2.25        5.36      4.97 o 
   1  23   7       22.94       33.29      6.70 o 
  -2  24   7       50.85       48.85      5.94 o 
  -1  24   7       24.49       34.83      5.34 o 
   0  24   7      158.50      136.27     10.72 o 
   1  24   7       56.68       71.56      8.80 o 
  -2  25   7       94.12       89.34      8.34 o 
  -1  25   7      119.26      110.65      7.37 o 
   0  25   7        0.94        7.27      5.74 o 
   1  25   7        5.82        1.53      5.55 o 
  -2  26   7       62.89       66.76      9.66 o 
  -1  26   7      125.81      128.83      8.05 o 
   0  26   7       17.53       18.18      6.12 o 
   1  26   7       74.30       98.93      9.76 o 
  -2  27   7       95.62      107.30      7.64 o 
  -1  27   7      174.42      170.64      9.57 o 
   0  27   7       17.72       20.09      6.70 o 
   1  27   7        6.80       12.44      6.31 o 
  -2  28   7       37.32       40.70      5.84 o 
  -1  28   7        5.04        0.00      6.31 o 
   0  28   7        2.41       18.18      6.51 o 
   1  28   7       13.09       17.22      6.51 o 
  -2  29   7       96.46      105.80     17.13 o 
  -1  29   7        3.46       -1.05      4.46 o 
   0  29   7       10.92       24.11      7.08 o 
   1  29   7        0.39        5.93      6.12 o 
  -2  30   7        1.00        0.82      5.36 o 
  -1  30   7        0.88       -1.43      4.59 o 
   0  30   7       81.72       83.81      9.95 o 
   1  30   7       20.07       18.18      7.27 o 
  -2  31   7      280.08      293.20     12.24 o 
  -1  31   7        0.16       -1.30      4.67 o 
   0  31   7        0.24        1.34      5.93 o 
  -1  32   7        1.25       -3.54      4.60 o 
   0  32   7        0.45        8.42      6.70 o 
  -1  33   7        2.73        0.38      6.51 o 
   0  33   7        3.73        5.55      6.12 o 
  -1  34   7       50.96       72.14      9.76 o 
  -3   0   8       66.95       58.94      6.31 o 
  -2   0   8       45.12       43.98      4.57 o 
   0   0   8      153.77      162.30     10.33 o 
   1   0   8        0.00       -5.55      5.55 o 
  -3   1   8        0.89        7.02      2.64 o 
  -2   1   8      361.30      344.23      8.38 o 
  -1   1   8      348.23      333.11     10.22 o 
   0   1   8       64.35       71.19      5.34 o 
   1   1   8        0.09        2.08      6.22 o 
  -3   2   8       36.04       32.54      3.65 o 
  -2   2   8       18.47       22.74      3.16 o 
  -1   2   8       28.88       32.48      4.33 o 
   0   2   8       21.02       27.51      6.03 o 
   1   2   8        0.73       -3.84      3.84 o 
  -3   3   8       76.18       61.85      4.52 o 
  -2   3   8       24.75       17.49      2.74 o 
  -1   3   8       73.84       79.99      5.05 o 
   0   3   8        0.00        3.19      3.10 o 
   1   3   8        3.28       -0.37      4.03 o 
  -3   4   8        1.96        8.00      2.89 o 
  -2   4   8        1.24        1.65      4.08 o 
  -1   4   8      110.55      113.90      7.27 o 
   0   4   8        0.84        7.36      3.37 o 
   1   4   8       45.39       39.80      6.03 o 
  -3   5   8       55.66       47.85      4.30 o 
  -2   5   8       53.68       54.21      3.72 o 
  -1   5   8       16.78       20.21      3.63 o 
   0   5   8      107.22      109.92      6.28 o 
   1   5   8        0.07       -2.85      3.95 o 
  -3   6   8       10.98       11.77      3.44 o 
  -2   6   8        8.09       11.27      2.66 o 
  -1   6   8      519.87      529.06     12.95 o 
   0   6   8       39.74       43.38      3.85 o 
   1   6   8       27.75       25.21      4.98 o 
  -3   7   8        7.96        8.56      2.94 o 
  -2   7   8       76.49       65.76      3.90 o 
  -1   7   8       60.12       70.03      4.87 o 
   0   7   8        1.96        3.22      2.76 o 
   1   7   8       10.77       16.08      4.63 o 
  -3   8   8        0.80        2.21      2.67 o 
  -2   8   8       27.03       28.40      2.95 o 
  -1   8   8       28.04       21.78      5.84 o 
   0   8   8       30.70       33.00      4.67 o 
   1   8   8      124.27      116.35      9.95 o 
  -3   9   8       24.33       18.57      4.69 o 
  -2   9   8       16.08       16.45      2.71 o 
  -1   9   8      255.58      223.70      7.49 o 
   0   9   8        0.69       -3.05      3.51 o 
   1   9   8        1.40        7.84      5.55 o 
  -3  10   8       39.52       39.08      4.14 o 
  -2  10   8        8.94        8.47      2.36 o 
  -1  10   8       16.31       25.36      3.22 o 
   0  10   8        0.04       -4.02      4.78 o 
   1  10   8        7.30       15.88      6.12 o 
  -3  11   8       57.50       65.10      4.87 o 
  -2  11   8       28.34       32.62      3.06 o 
  -1  11   8       19.44       23.13      3.19 o 
   0  11   8        2.82       -1.15      4.97 o 
   1  11   8        3.30        3.44      5.17 o 
  -3  12   8       28.52       26.44      3.71 o 
  -2  12   8        5.79       11.43      2.63 o 
  -1  12   8       29.75       30.60      3.27 o 
   0  12   8        7.94       11.29      5.74 o 
   1  12   8       15.15       14.16      5.93 o 
  -2  13   8       16.60       19.65      4.14 o 
  -1  13   8       31.85       31.15      3.08 o 
   0  13   8       10.29        2.49      5.36 o 
   1  13   8      138.75      139.90     10.53 o 
  -2  14   8        4.68        3.15      3.09 o 
  -1  14   8      166.71      170.37      5.93 o 
   0  14   8      156.92      152.34     11.10 o 
   1  14   8       41.38       50.90      7.84 o 
  -2  15   8        5.09       10.17      2.93 o 
  -1  15   8       48.85       53.77      3.46 o 
   0  15   8      151.34      162.68     11.67 o 
   1  15   8        6.40        8.61      5.55 o 
  -2  16   8        0.16        1.78      1.99 o 
  -1  16   8        0.01       17.03      6.51 o 
   0  16   8       62.01       83.62      9.18 o 
   1  16   8        0.51        4.97      3.72 o 
  -2  17   8       14.85       20.14      3.41 o 
  -1  17   8       16.35       27.50      3.64 o 
   0  17   8      101.01      105.63     10.14 o 
   1  17   8        0.05       15.50      6.31 o 
  -2  18   8       39.15       43.04      3.61 o 
  -1  18   8        1.24        2.20      4.19 o 
   0  18   8        0.79        6.31      5.74 o 
   1  18   8      206.63      256.86     14.93 o 
  -2  19   8       75.79       75.10      7.10 o 
  -1  19   8       33.07       29.58      5.27 o 
   0  19   8       18.36       10.52      6.12 o 
   1  19   8      159.23      213.20     13.40 o 
  -2  20   8       56.97       66.85      4.35 o 
  -1  20   8       17.85       11.63      9.95 o 
   0  20   8        1.17        1.15      5.55 o 
   1  20   8      314.32      322.19     16.85 o 
  -2  21   8       77.74       97.02      7.43 o 
  -1  21   8       48.61       47.86      6.08 o 
   0  21   8       53.73       65.25      8.61 o 
   1  21   8       29.19       20.09      7.08 o 
  -2  22   8        0.47       -3.33      5.36 o 
  -1  22   8       25.71       29.03      5.14 o 
   0  22   8        5.48       20.28      6.89 o 
  -2  23   8       24.53       29.72      6.51 o 
  -1  23   8        0.77       -0.76      5.64 o 
   0  23   8       89.19      119.41     10.52 o 
  -1  24   8       53.12       44.95      6.22 o 
   0  24   8       85.62      139.50     11.67 o 
  -1  25   8       13.26       11.51      8.71 o 
   0  25   8       88.70      123.23     11.29 o 
  -1  26   8       62.01       61.30     13.78 o 
   0  26   8       86.25      123.42     11.67 o 
  -1  27   8       29.50       43.56     14.35 o 
  -2   1   9      357.14      375.86     10.96 o 
  -1   1   9      109.70       97.01      8.70 o 
   0   1   9        7.24       13.23      5.26 o 
  -2   2   9       43.30       63.13     12.63 o 
  -1   2   9       18.73       17.18      5.51 o 
   0   2   9        3.00        5.54      3.72 o 
  -2   3   9      369.48      352.68     10.40 o 
  -1   3   9       48.82       42.45      6.71 o 
   0   3   9        0.49       10.05      4.30 o 
  -2   4   9        0.06        4.04      2.76 o 
  -1   4   9       20.65       12.00      5.76 o 
   0   4   9        0.05        1.72      5.17 o 
  -2   5   9      222.15      219.75      7.13 o 
  -1   5   9      140.34      135.80      7.92 o 
   0   5   9       45.96       52.62      8.04 o 
  -2   6   9      149.71      178.04      6.30 o 
  -1   6   9      120.55      128.57      8.20 o 
   0   6   9       17.07       38.84      7.27 o 
  -2   7   9       38.67       41.52      3.74 o 
  -1   7   9       83.34       78.37      4.62 o 
  -2   8   9        0.50        3.47      3.74 o 
  -1   8   9        2.28       -3.15      5.39 o 
   0   8   9       10.08        6.51      5.93 o 
  -2   9   9        0.02        0.46      3.50 o 
  -1   9   9       34.61       43.82      6.99 o 
   0   9   9        0.68        0.00      5.55 o 
  -2  10   9       14.91       22.37      3.01 o 
  -1  10   9        5.45        1.46      6.60 o 
   0  10   9       24.19       24.68      7.08 o 
  -1  11   9       15.90       26.76      8.70 o 
   0  11   9       15.11       18.75      6.70 o 
  -1  12   9      104.19      121.98      6.52 o 
   0  12   9        0.74        0.38      5.74 o 
  -1  13   9        1.02        2.77      3.77 o 
   0  13   9       61.49       68.12      9.18 o 
  -1  14   9        1.21       -1.28      6.79 o 
   0  14   9        5.28       16.26      6.89 o 
  -1  15   9       67.28       71.81      5.38 o 
  -1  16   9       29.65       31.93      8.04 o 
                                                 
